# Supplementary material for: 2,3-Dibromo-3-(4-chloro­phen­yl)-1-(4-nitro­thio­phen-2-yl)propan-1-one
Source: Acta Crystallogr Sect E Struct Rep Online. 2012 Aug 11;68(Pt 9):o2681. doi: 10.1107/S1600536812034551 (PMC3435703; doi:10.1107/S1600536812034551)
Supplement: Supplementary file 1 [file e-68-o2681-sup1.cif]

##############################################################################
#                                                                            #
# This CIF contains the data in a paper accepted for publication in          #
# Acta Crystallographica Section E. It conforms to the requirements of       #
# Notes for Authors for Acta Crystallographica Section E, and has been       #
# peer reviewed under the auspices of the IUCr Commission on Journals.       #
#                                                                            #
# Full details of the Crystallographic Information File format               #
# are given in the paper "The Crystallographic Information File (CIF):       #
# a New Standard Archive File for Crystallography" by S. R. Hall, F. H.      #
# Allen and I. D. Brown [Acta Cryst. (1991), A47, 655-685].                  #
#                                                                            #
# The current version of the core CIF dictionary is obtainable from          #
# ftp://ftp.iucr.org/pub/cif_core.dic.                                       #
#                                                                            #
# Software is freely available for graphical display of the structure(s)     #
# in this CIF. For information consult the CIF software page                 #
# http://www.iucr.org/resources/cif/software.                                #
#                                                                            #
# This file may be used for bona fide research purposes within the           #
# scientific community so long as proper attribution is given to the journal # 
# article from which it was obtained.                                        #
#                                                                            #
##############################################################################
data_global
_audit_creation_method     'form.cif (version 2.0)'
_journal_data_validation_number     ?
_journal_date_recd_electronic     2012-07-26
_journal_date_accepted     2012-08-03
_journal_name_full     'Acta Crystallographica, Section E'
_journal_year     2012
_journal_volume     68
_journal_issue      9
_journal_page_first     o2681
_journal_page_last     o2681
_journal_paper_category     QO
_journal_paper_doi     10.1107/S1600536812034551
_journal_coeditor_code     HB6917
_publ_contact_author_name     'Prof. Fun, Hoong-Kun'
_publ_contact_author_address
;
      X-ray Crystallography Unit
      School of Physics
      Universiti Sains Malaysia
      11800 USM, Penang
      MALAYSIA
;
_publ_contact_author_email     'hkfun@usm.my'
_publ_contact_author_fax     '604 6579150'
_publ_contact_author_phone     '604 6533652'
_publ_section_title
;
2,3-Dibromo-3-(4-chlorophenyl)-1-(4-nitrothiophen-2-yl)propan-1-one
;
loop_
    _publ_author_name
    _publ_author_footnote
    _publ_author_address
    'Fun, Hoong-Kun'
;
Thomson Reuters ResearcherID: A-3561-2009.
;
;
X-ray Crystallography Unit
School of Physics
Universiti Sains Malaysia
11800 USM, Penang
Malaysia
;
    'Suhana Arshad' ?
;
X-ray Crystallography Unit
School of Physics
Universiti Sains Malaysia
11800 USM, Penang
Malaysia
;
    'Shobhitha Shetty' ?
;
Department of Studies in Chemistry,
Mangalore University,
Mangalagangothri 574 199,
Karnataka, India
;
    'Balakrishna Kalluraya' ?
;
Department of Studies in Chemistry,
Mangalore University,
Mangalagangothri 574 199,
Karnataka, India
;
    'M. Babu' ?
;
Department of Studies in Chemistry,
Mangalore University,
Mangalagangothri 574 199,
Karnataka, India
;
data_I
_audit_creation_method     SHELXL-97
_chemical_name_systematic
;
2,3-Dibromo-3-(4-chlorophenyl)-1-(4-nitrothiophen-2-yl)propan-1-one
;
_chemical_name_common     ?
_chemical_formula_moiety     'C13 H8 Br2 Cl N O3 S'
_chemical_formula_sum     'C13 H8 Br2 Cl N O3 S'
_chemical_formula_iupac     'C13 H8 Br2 Cl N O3 S'
_chemical_formula_weight     453.53
_chemical_melting_point     ?
_symmetry_cell_setting     monoclinic
_symmetry_space_group_name_H-M     'C 2/c'
_symmetry_space_group_name_Hall     '-C 2yc'
loop_
    _symmetry_equiv_pos_as_xyz
    'x, y, z'
    '-x, y, -z+1/2'
    'x+1/2, y+1/2, z'
    '-x+1/2, y+1/2, -z+1/2'
    '-x, -y, -z'
    'x, -y, z-1/2'
    '-x+1/2, -y+1/2, -z'
    'x+1/2, -y+1/2, z-1/2'
_cell_length_a     28.5425(17)
_cell_length_b     9.5470(5)
_cell_length_c     11.4047(7)
_cell_angle_alpha     90.00
_cell_angle_beta     103.224(2)
_cell_angle_gamma     90.00
_cell_volume     3025.3(3)
_cell_formula_units_Z     8
_cell_measurement_reflns_used     9951
_cell_measurement_theta_min     2.80
_cell_measurement_theta_max     31.38
_cell_measurement_temperature     100.0(10)
_exptl_crystal_description     'block'
_exptl_crystal_colour     'colourless'
_exptl_crystal_size_max     0.31
_exptl_crystal_size_mid     0.24
_exptl_crystal_size_min     0.11
_exptl_crystal_density_diffrn     1.991
_exptl_crystal_density_meas     ?
_exptl_crystal_density_method     'not measured'
_exptl_crystal_F_000     1760
_exptl_absorpt_coefficient_mu     5.680
_exptl_absorpt_correction_type     multi-scan
_exptl_absorpt_process_details     '(<i>SADABS</i>; Bruker, 2009)'
_exptl_absorpt_correction_T_min     0.2686
_exptl_absorpt_correction_T_max     0.5637
_exptl_special_details
;
The crystal was placed in the cold stream of an Oxford Cryosystems Cobra
open-flow nitrogen cryostat (Cosier & Glazer, 1986) operating at 100.0 (1) K.
;
_diffrn_ambient_temperature     100.0(10)
_diffrn_radiation_type     MoK\a
_diffrn_radiation_wavelength     0.71073
_diffrn_radiation_source     'fine-focus sealed tube'
_diffrn_radiation_monochromator     graphite
_diffrn_measurement_device_type     'Bruker SMART APEX DUO CCD'
_diffrn_measurement_method     '\f and \w scans'
_diffrn_detector_area_resol_mean     ?
_diffrn_reflns_number     33329
_diffrn_reflns_av_R_equivalents     0.0569
_diffrn_reflns_av_sigmaI/netI     0.0353
_diffrn_reflns_theta_min     1.47
_diffrn_reflns_theta_max     31.61
_diffrn_reflns_theta_full     31.61
_diffrn_measured_fraction_theta_max     0.991
_diffrn_measured_fraction_theta_full     0.991
_diffrn_reflns_limit_h_min     -41
_diffrn_reflns_limit_h_max     41
_diffrn_reflns_limit_k_min     -14
_diffrn_reflns_limit_k_max     14
_diffrn_reflns_limit_l_min     -16
_diffrn_reflns_limit_l_max     16
_refine_special_details
;
Refinement of <i>F</i>^2^ against ALL reflections. The weighted <i>R</i>-factor
<i>wR</i> and goodness of fit <i>S</i> are based on <i>F</i>^2^, conventional
<i>R</i>-factors <i>R</i> are based on <i>F</i>, with <i>F</i> set to zero for
negative <i>F</i>^2^. The threshold expression of <i>F</i>^2^ >
\s(<i>F</i>^2^) is used only for calculating <i>R</i>-factors(gt) <i>etc</i>.
and is not relevant to the choice of reflections for refinement.
<i>R</i>-factors based on <i>F</i>^2^ are statistically about twice as large
as those based on <i>F</i>, and <i>R</i>- factors based on ALL data will be
even larger.
;
_reflns_number_total     5031
_reflns_number_gt     4272
_reflns_threshold_expression     I>2\s(I)
_refine_ls_structure_factor_coef     Fsqd
_refine_ls_matrix_type     full
_refine_ls_R_factor_all     0.0522
_refine_ls_R_factor_gt     0.0411
_refine_ls_wR_factor_gt     0.1057
_refine_ls_wR_factor_ref     0.1121
_refine_ls_goodness_of_fit_ref     1.109
_refine_ls_restrained_S_all     1.063
_refine_ls_number_reflns     5031
_refine_ls_number_parameters     275
_refine_ls_number_restraints     504
_refine_ls_hydrogen_treatment     constr
_refine_ls_weighting_scheme     calc
_refine_ls_weighting_details
         'calc w=1/[\s^2^(Fo^2^)+(0.0628P)^2^+5.4597P] where P=(Fo^2^+2Fc^2^)/3'
_atom_sites_solution_hydrogens     geom
_atom_sites_solution_primary     direct
_atom_sites_solution_secondary     difmap
_refine_ls_shift/su_max     0.001
_refine_ls_shift/su_mean     0.000
_refine_diff_density_max     1.332
_refine_diff_density_min     -0.748
_refine_ls_extinction_method     none
_refine_ls_extinction_coef     ?
loop_
    _atom_type_symbol
    _atom_type_description
    _atom_type_scat_dispersion_real
    _atom_type_scat_dispersion_imag
    _atom_type_scat_source
    'C' 'C' 0.0033 0.0016
                         'International Tables Vol C Tables 4.2.6.8 and 6.1.1.4'
    'H' 'H' 0.0000 0.0000
                         'International Tables Vol C Tables 4.2.6.8 and 6.1.1.4'
    'N' 'N' 0.0061 0.0033
                         'International Tables Vol C Tables 4.2.6.8 and 6.1.1.4'
    'O' 'O' 0.0106 0.0060
                         'International Tables Vol C Tables 4.2.6.8 and 6.1.1.4'
    'S' 'S' 0.1246 0.1234
                         'International Tables Vol C Tables 4.2.6.8 and 6.1.1.4'
    'Cl' 'Cl' 0.1484 0.1585
                         'International Tables Vol C Tables 4.2.6.8 and 6.1.1.4'
    'Br' 'Br' -0.2901 2.4595
                         'International Tables Vol C Tables 4.2.6.8 and 6.1.1.4'
_computing_data_collection     'APEX2 (Bruker, 2009)'
_computing_cell_refinement     'SAINT (Bruker, 2009)'
_computing_data_reduction     'SAINT (Bruker, 2009)'
_computing_structure_solution     'SHELXTL (Sheldrick, 2008)'
_computing_structure_refinement     'SHELXTL (Sheldrick, 2008)'
_computing_molecular_graphics     'SHELXTL (Sheldrick, 2008)'
_computing_publication_material
;
SHELXTL (Sheldrick, 2008) and PLATON (Spek, 2009)
;
loop_
    _atom_site_type_symbol
    _atom_site_label
    _atom_site_fract_x
    _atom_site_fract_y
    _atom_site_fract_z
    _atom_site_U_iso_or_equiv
    _atom_site_adp_type
    _atom_site_calc_flag
    _atom_site_refinement_flags
    _atom_site_occupancy
    _atom_site_symmetry_multiplicity
    _atom_site_disorder_assembly
    _atom_site_disorder_group
    Br Br1 0.30443(7) 0.1934(2) 0.09470(18) 0.0220(2) Uani d PU 0.805(6) 1 A 1
    Br Br2 0.45859(4) 0.04291(14) 0.08975(14) 0.0328(3) Uani d PU 0.805(6) 1 A 1
    Cl Cl1 0.46000(9) 0.7011(2) 0.3575(2) 0.0325(4) Uani d PDU 0.805(6) 1 A 1
    S S1 0.31346(12) -0.2888(4) -0.0725(3) 0.0278(8) Uani d PDU 0.805(6) 1 A 1
    O O1 0.35091(17) -0.0087(5) -0.1008(4) 0.0250(8) Uani d PDU 0.805(6) 1 A 1
    O O2 0.2644(3) -0.5160(6) 0.2173(6) 0.0280(10) Uani d PDU 0.805(6) 1 A 1
    O O3 0.3097(3) -0.3704(7) 0.3399(4) 0.0359(11) Uani d PDU 0.805(6) 1 A 1
    N N1 0.29043(19) -0.4130(6) 0.2375(4) 0.0219(9) Uani d PDU 0.805(6) 1 A 1
    C C9 0.34861(14) -0.0298(3) 0.0020(3) 0.0196(7) Uani d PDU 0.805(6) 1 A 1
    C C10 0.33008(15) -0.1624(4) 0.0378(3) 0.0186(8) Uani d PDU 0.805(6) 1 A 1
    C C11 0.32325(14) -0.2035(4) 0.1496(4) 0.0191(8) Uani d PDU 0.805(6) 1 A 1
    H H11B 0.3313 -0.1501 0.2217 0.023 Uiso calc PR 0.805(6) 1 A 1
    C C12 0.3022(2) -0.3397(6) 0.1375(4) 0.0199(9) Uani d PDU 0.805(6) 1 A 1
    C C13 0.2942(8) -0.3972(12) 0.0240(6) 0.0211(14) Uani d PDU 0.805(6) 1 A 1
    H H13B 0.2797 -0.4860 0.0026 0.025 Uiso calc PR 0.805(6) 1 A 1
    C C1 0.40955(16) 0.4341(4) 0.0905(4) 0.0228(9) Uani d PDU 0.805(6) 1 A 1
    H H1BA 0.3958 0.4389 0.0064 0.027 Uiso calc PR 0.805(6) 1 A 1
    C C2 0.4226(2) 0.5568(6) 0.1542(5) 0.0246(9) Uani d PDU 0.805(6) 1 A 1
    H H2A 0.4178 0.6452 0.1149 0.029 Uiso calc PR 0.805(6) 1 A 1
    C C3 0.4427(4) 0.5479(5) 0.2764(5) 0.0226(9) Uani d PDU 0.805(6) 1 A 1
    C C4 0.44978(18) 0.4192(5) 0.3367(4) 0.0242(9) Uani d PDU 0.805(6) 1 A 1
    H H4BA 0.4636 0.4150 0.4207 0.029 Uiso calc PR 0.805(6) 1 A 1
    C C5 0.43608(16) 0.2978(4) 0.2707(4) 0.0239(7) Uani d PDU 0.805(6) 1 A 1
    H H5A 0.4403 0.2095 0.3101 0.029 Uiso calc PR 0.805(6) 1 A 1
    C C6 0.41604(14) 0.3040(3) 0.1464(3) 0.0202(6) Uani d PDU 0.805(6) 1 A 1
    C C7 0.40208(11) 0.1763(3) 0.0704(3) 0.0195(6) Uani d PU 0.805(6) 1 A 1
    H H7BA 0.3919 0.2052 -0.0159 0.023 Uiso calc PR 0.805(6) 1 A 1
    C C8 0.36384(11) 0.0820(3) 0.1003(3) 0.0186(6) Uani d PU 0.805(6) 1 A 1
    H H8BA 0.3754 0.0376 0.1812 0.022 Uiso calc PR 0.805(6) 1 A 1
    Br Br1X 0.3073(3) 0.1867(8) 0.1063(7) 0.0159(8) Uiso d PU 0.195(6) 1 A 2
    Br Br2X 0.45697(15) 0.0543(4) 0.0743(4) 0.0118(6) Uiso d PU 0.195(6) 1 A 2
    Cl Cl1X 0.4684(3) 0.6876(9) 0.3684(9) 0.0225(15) Uiso d PDU 0.195(6) 1 A 2
    S S1X 0.3131(3) -0.2879(11) -0.0739(10) 0.0085(17) Uiso d PDU 0.195(6) 1 A 2
    O O1X 0.3601(6) -0.023(2) -0.1041(15) 0.016(3) Uiso d PDU 0.195(6) 1 A 2
    O O2X 0.2680(13) -0.499(3) 0.225(3) 0.035(5) Uiso d PDU 0.195(6) 1 A 2
    O O3X 0.3116(13) -0.348(3) 0.343(2) 0.041(5) Uiso d PDU 0.195(6) 1 A 2
    N N1X 0.2988(10) -0.408(3) 0.2442(19) 0.023(3) Uiso d PDU 0.195(6) 1 A 2
    C C9X 0.3611(6) -0.0443(15) -0.0001(15) 0.018(2) Uiso d PDU 0.195(6) 1 A 2
    C C10X 0.3400(7) -0.1710(17) 0.0376(15) 0.018(3) Uiso d PDU 0.195(6) 1 A 2
    C C11X 0.3338(7) -0.208(2) 0.1501(16) 0.019(3) Uiso d PDU 0.195(6) 1 A 2
    H H11A 0.3440 -0.1547 0.2218 0.023 Uiso calc PR 0.195(6) 1 A 2
    C C12X 0.3095(12) -0.338(3) 0.1411(19) 0.020(2) Uiso d PDU 0.195(6) 1 A 2
    C C13X 0.298(3) -0.396(5) 0.028(2) 0.021(3) Uiso d PDU 0.195(6) 1 A 2
    H H13A 0.2827 -0.4853 0.0091 0.026 Uiso calc PR 0.195(6) 1 A 2
    C C1X 0.4024(8) 0.4497(18) 0.0976(19) 0.022(3) Uiso d PDU 0.195(6) 1 A 2
    H H1A 0.3894 0.4634 0.0141 0.027 Uiso calc PR 0.195(6) 1 A 2
    C C2X 0.4233(8) 0.561(2) 0.168(2) 0.025(3) Uiso d PDU 0.195(6) 1 A 2
    H H2BA 0.4233 0.6515 0.1337 0.030 Uiso calc PR 0.195(6) 1 A 2
    C C3X 0.4443(17) 0.539(2) 0.288(2) 0.024(3) Uiso d PDU 0.195(6) 1 A 2
    C C4X 0.4420(9) 0.410(2) 0.343(2) 0.024(3) Uiso d PDU 0.195(6) 1 A 2
    H H4A 0.4535 0.3983 0.4277 0.029 Uiso calc PR 0.195(6) 1 A 2
    C C5X 0.4221(6) 0.2990(17) 0.2698(14) 0.022(2) Uiso d PDU 0.195(6) 1 A 2
    H H5BA 0.4232 0.2075 0.3030 0.027 Uiso calc PR 0.195(6) 1 A 2
    C C6X 0.4003(6) 0.3189(15) 0.1474(14) 0.023(2) Uiso d PDU 0.195(6) 1 A 2
    C C7X 0.3736(5) 0.1993(13) 0.0709(13) 0.022(2) Uiso d PU 0.195(6) 1 A 2
    H H7A 0.3712 0.2173 -0.0167 0.026 Uiso calc PR 0.195(6) 1 A 2
    C C8X 0.3891(5) 0.0534(14) 0.1024(14) 0.024(2) Uiso d PU 0.195(6) 1 A 2
    H H8A 0.3871 0.0244 0.1854 0.029 Uiso calc PR 0.195(6) 1 A 2
loop_
    _atom_site_aniso_label
    _atom_site_aniso_U_11
    _atom_site_aniso_U_22
    _atom_site_aniso_U_33
    _atom_site_aniso_U_12
    _atom_site_aniso_U_13
    _atom_site_aniso_U_23
    Br1 0.0208(4) 0.0242(4) 0.0211(5) 0.0032(2) 0.0050(3) -0.0006(3)
    Br2 0.0255(2) 0.0390(4) 0.0325(6) 0.0105(2) 0.0038(3) -0.0058(3)
    Cl1 0.0392(10) 0.0234(6) 0.0339(8) -0.0051(6) 0.0061(7) -0.0101(5)
    S1 0.0432(11) 0.0217(7) 0.0185(7) -0.0039(3) 0.0069(4) -0.0021(3)
    O1 0.030(2) 0.0236(15) 0.0216(14) 0.0009(14) 0.0072(13) 0.0021(10)
    O2 0.040(2) 0.0171(17) 0.031(2) -0.0044(12) 0.0148(15) 0.0032(14)
    O3 0.061(2) 0.035(2) 0.0115(13) -0.0088(19) 0.0079(12) 0.0039(12)
    N1 0.027(2) 0.0211(14) 0.0198(14) 0.0022(16) 0.0091(14) 0.0028(11)
    C9 0.0198(15) 0.0191(13) 0.0197(14) 0.0005(11) 0.0043(12) -0.0030(10)
    C10 0.0210(18) 0.0182(13) 0.0167(14) 0.0012(12) 0.0042(13) -0.0014(10)
    C11 0.0191(18) 0.0176(12) 0.0204(15) 0.0010(13) 0.0040(13) -0.0006(10)
    C12 0.024(3) 0.0178(12) 0.0185(14) 0.0002(14) 0.0063(14) 0.0004(10)
    C13 0.028(4) 0.0171(13) 0.0187(15) 0.0002(14) 0.0058(17) -0.0003(11)
    C1 0.0227(18) 0.0226(15) 0.0231(16) 0.0032(12) 0.0048(13) -0.0021(12)
    C2 0.0262(15) 0.0213(14) 0.026(2) 0.0008(10) 0.0051(14) -0.0017(13)
    C3 0.0257(16) 0.0191(14) 0.0224(19) -0.0040(14) 0.0038(16) -0.0066(13)
    C4 0.025(2) 0.0268(15) 0.0207(16) -0.0038(13) 0.0048(14) -0.0034(12)
    C5 0.0247(17) 0.0219(13) 0.0238(16) -0.0002(13) 0.0030(14) -0.0018(11)
    C6 0.0194(14) 0.0200(13) 0.0208(14) -0.0001(10) 0.0041(12) -0.0020(10)
    C7 0.0209(13) 0.0196(12) 0.0182(14) 0.0017(9) 0.0052(10) -0.0009(10)
    C8 0.0224(13) 0.0158(11) 0.0173(13) -0.0007(10) 0.0042(10) 0.0005(10)
_geom_special_details
;
All e.s.d.'s (except the e.s.d. in the dihedral angle between two l.s. planes)
are estimated using the full covariance matrix. The cell e.s.d.'s are taken
into account individually in the estimation of e.s.d.'s in distances, angles
and torsion angles; correlations between e.s.d.'s in cell parameters are only
used when they are defined by crystal symmetry. An approximate (isotropic)
treatment of cell e.s.d.'s is used for estimating e.s.d.'s involving l.s.
planes.
;
loop_
    _geom_bond_atom_site_label_1
    _geom_bond_atom_site_label_2
    _geom_bond_site_symmetry_2
    _geom_bond_distance
    _geom_bond_publ_flag
    Br1 C8 . 1.990(4) ?
    Br2 C7 . 2.027(3) ?
    Cl1 C3 . 1.741(4) ?
    S1 C13 . 1.691(5) ?
    S1 C10 . 1.730(4) ?
    O1 C9 . 1.206(5) ?
    O2 N1 . 1.223(5) ?
    O3 N1 . 1.239(5) ?
    N1 C12 . 1.441(4) ?
    C9 C10 . 1.466(4) ?
    C9 C8 . 1.537(4) ?
    C10 C11 . 1.390(5) ?
    C11 C12 . 1.426(5) ?
    C11 H11B . 0.9500 ?
    C12 C13 . 1.377(5) ?
    C13 H13B . 0.9500 ?
    C1 C2 . 1.384(5) ?
    C1 C6 . 1.389(5) ?
    C1 H1BA . 0.9500 ?
    C2 C3 . 1.383(5) ?
    C2 H2A . 0.9500 ?
    C3 C4 . 1.400(5) ?
    C4 C5 . 1.389(5) ?
    C4 H4BA . 0.9500 ?
    C5 C6 . 1.403(5) ?
    C5 H5A . 0.9500 ?
    C6 C7 . 1.496(4) ?
    C7 C8 . 1.513(4) ?
    C7 H7BA . 1.0000 ?
    C8 H8BA . 1.0000 ?
    Br1X C7X . 2.029(16) ?
    Br2X C8X . 2.034(16) ?
    Cl1X C3X . 1.742(14) ?
    S1X C13X . 1.687(15) ?
    S1X C10X . 1.733(14) ?
    O1X C9X . 1.198(15) ?
    O2X N1X . 1.216(15) ?
    O3X N1X . 1.240(16) ?
    N1X C12X . 1.444(14) ?
    C9X C10X . 1.459(14) ?
    C9X C8X . 1.56(2) ?
    C10X C11X . 1.381(15) ?
    C11X C12X . 1.419(15) ?
    C11X H11A . 0.9500 ?
    C12X C13X . 1.376(15) ?
    C13X H13A . 0.9500 ?
    C1X C6X . 1.378(15) ?
    C1X C2X . 1.379(15) ?
    C1X H1A . 0.9500 ?
    C2X C3X . 1.378(15) ?
    C2X H2BA . 0.9500 ?
    C3X C4X . 1.395(15) ?
    C4X C5X . 1.390(15) ?
    C4X H4A . 0.9500 ?
    C5X C6X . 1.404(15) ?
    C5X H5BA . 0.9500 ?
    C6X C7X . 1.531(19) ?
    C7X C8X . 1.480(19) ?
    C7X H7A . 1.0000 ?
    C8X H8A . 1.0000 ?
loop_
    _geom_angle_atom_site_label_1
    _geom_angle_atom_site_label_2
    _geom_angle_atom_site_label_3
    _geom_angle_site_symmetry_1
    _geom_angle_site_symmetry_3
    _geom_angle
    _geom_angle_publ_flag
    C13 S1 C10 . . 91.7(3) ?
    O2 N1 O3 . . 124.1(5) ?
    O2 N1 C12 . . 118.8(4) ?
    O3 N1 C12 . . 116.9(4) ?
    O1 C9 C10 . . 121.2(4) ?
    O1 C9 C8 . . 121.6(3) ?
    C10 C9 C8 . . 117.2(3) ?
    C11 C10 C9 . . 129.4(3) ?
    C11 C10 S1 . . 113.5(3) ?
    C9 C10 S1 . . 117.1(3) ?
    C10 C11 C12 . . 108.2(3) ?
    C10 C11 H11B . . 125.9 ?
    C12 C11 H11B . . 125.9 ?
    C13 C12 C11 . . 115.5(4) ?
    C13 C12 N1 . . 122.2(4) ?
    C11 C12 N1 . . 122.4(4) ?
    C12 C13 S1 . . 111.1(3) ?
    C12 C13 H13B . . 124.5 ?
    S1 C13 H13B . . 124.5 ?
    C2 C1 C6 . . 121.6(4) ?
    C2 C1 H1BA . . 119.2 ?
    C6 C1 H1BA . . 119.2 ?
    C3 C2 C1 . . 118.4(4) ?
    C3 C2 H2A . . 120.8 ?
    C1 C2 H2A . . 120.8 ?
    C2 C3 C4 . . 122.0(4) ?
    C2 C3 Cl1 . . 119.0(4) ?
    C4 C3 Cl1 . . 119.0(4) ?
    C5 C4 C3 . . 118.3(4) ?
    C5 C4 H4BA . . 120.8 ?
    C3 C4 H4BA . . 120.8 ?
    C4 C5 C6 . . 120.8(4) ?
    C4 C5 H5A . . 119.6 ?
    C6 C5 H5A . . 119.6 ?
    C1 C6 C5 . . 118.9(3) ?
    C1 C6 C7 . . 118.2(3) ?
    C5 C6 C7 . . 122.9(3) ?
    C6 C7 C8 . . 117.7(3) ?
    C6 C7 Br2 . . 110.4(2) ?
    C8 C7 Br2 . . 101.46(19) ?
    C6 C7 H7BA . . 108.9 ?
    C8 C7 H7BA . . 108.9 ?
    Br2 C7 H7BA . . 108.9 ?
    C7 C8 C9 . . 110.3(3) ?
    C7 C8 Br1 . . 109.2(2) ?
    C9 C8 Br1 . . 104.5(2) ?
    C7 C8 H8BA . . 110.9 ?
    C9 C8 H8BA . . 110.9 ?
    Br1 C8 H8BA . . 110.9 ?
    C13X S1X C10X . . 91.9(9) ?
    O2X N1X O3X . . 123(2) ?
    O2X N1X C12X . . 117(2) ?
    O3X N1X C12X . . 116.6(19) ?
    O1X C9X C10X . . 121.2(16) ?
    O1X C9X C8X . . 121.9(15) ?
    C10X C9X C8X . . 116.7(13) ?
    C11X C10X C9X . . 129.4(14) ?
    C11X C10X S1X . . 112.8(11) ?
    C9X C10X S1X . . 117.4(11) ?
    C10X C11X C12X . . 108.8(13) ?
    C10X C11X H11A . . 125.6 ?
    C12X C11X H11A . . 125.6 ?
    C13X C12X C11X . . 115.6(14) ?
    C13X C12X N1X . . 121.8(15) ?
    C11X C12X N1X . . 122.5(16) ?
    C12X C13X S1X . . 110.5(13) ?
    C12X C13X H13A . . 124.7 ?
    S1X C13X H13A . . 124.7 ?
    C6X C1X C2X . . 120.7(17) ?
    C6X C1X H1A . . 119.6 ?
    C2X C1X H1A . . 119.6 ?
    C3X C2X C1X . . 119.6(18) ?
    C3X C2X H2BA . . 120.2 ?
    C1X C2X H2BA . . 120.2 ?
    C2X C3X C4X . . 121.9(15) ?
    C2X C3X Cl1X . . 115.6(14) ?
    C4X C3X Cl1X . . 122.3(15) ?
    C5X C4X C3X . . 117.1(16) ?
    C5X C4X H4A . . 121.5 ?
    C3X C4X H4A . . 121.5 ?
    C4X C5X C6X . . 121.6(15) ?
    C4X C5X H5BA . . 119.2 ?
    C6X C5X H5BA . . 119.2 ?
    C1X C6X C5X . . 118.7(14) ?
    C1X C6X C7X . . 120.3(14) ?
    C5X C6X C7X . . 121.0(13) ?
    C8X C7X C6X . . 118.8(12) ?
    C8X C7X Br1X . . 97.8(10) ?
    C6X C7X Br1X . . 107.2(10) ?
    C8X C7X H7A . . 110.7 ?
    C6X C7X H7A . . 110.7 ?
    Br1X C7X H7A . . 110.7 ?
    C7X C8X C9X . . 107.9(12) ?
    C7X C8X Br2X . . 101.5(9) ?
    C9X C8X Br2X . . 103.1(10) ?
    C7X C8X H8A . . 114.3 ?
    C9X C8X H8A . . 114.3 ?
    Br2X C8X H8A . . 114.3 ?
loop_
    _geom_torsion_atom_site_label_1
    _geom_torsion_atom_site_label_2
    _geom_torsion_atom_site_label_3
    _geom_torsion_atom_site_label_4
    _geom_torsion_site_symmetry_1
    _geom_torsion_site_symmetry_2
    _geom_torsion_site_symmetry_3
    _geom_torsion_site_symmetry_4
    _geom_torsion
    _geom_torsion_publ_flag
    O1 C9 C10 C11 . . . . -177.6(4) ?
    C8 C9 C10 C11 . . . . 1.1(6) ?
    O1 C9 C10 S1 . . . . 1.9(6) ?
    C8 C9 C10 S1 . . . . -179.4(3) ?
    C13 S1 C10 C11 . . . . 2.8(9) ?
    C13 S1 C10 C9 . . . . -176.8(9) ?
    C9 C10 C11 C12 . . . . 177.2(4) ?
    S1 C10 C11 C12 . . . . -2.3(5) ?
    C10 C11 C12 C13 . . . . 0.5(12) ?
    C10 C11 C12 N1 . . . . 179.9(5) ?
    O2 N1 C12 C13 . . . . -14.5(14) ?
    O3 N1 C12 C13 . . . . 162.0(13) ?
    O2 N1 C12 C11 . . . . 166.2(7) ?
    O3 N1 C12 C11 . . . . -17.3(9) ?
    C11 C12 C13 S1 . . . . 1.5(17) ?
    N1 C12 C13 S1 . . . . -177.9(8) ?
    C10 S1 C13 C12 . . . . -2.4(14) ?
    C6 C1 C2 C3 . . . . 0.3(8) ?
    C1 C2 C3 C4 . . . . -0.6(13) ?
    C1 C2 C3 Cl1 . . . . 179.2(5) ?
    C2 C3 C4 C5 . . . . 0.2(13) ?
    Cl1 C3 C4 C5 . . . . -179.6(5) ?
    C3 C4 C5 C6 . . . . 0.5(8) ?
    C2 C1 C6 C5 . . . . 0.3(6) ?
    C2 C1 C6 C7 . . . . -178.6(4) ?
    C4 C5 C6 C1 . . . . -0.8(6) ?
    C4 C5 C6 C7 . . . . 178.1(4) ?
    C1 C6 C7 C8 . . . . -119.9(4) ?
    C5 C6 C7 C8 . . . . 61.3(5) ?
    C1 C6 C7 Br2 . . . . 124.3(3) ?
    C5 C6 C7 Br2 . . . . -54.5(4) ?
    C6 C7 C8 C9 . . . . 171.2(3) ?
    Br2 C7 C8 C9 . . . . -68.2(3) ?
    C6 C7 C8 Br1 . . . . 56.9(3) ?
    Br2 C7 C8 Br1 . . . . 177.45(15) ?
    O1 C9 C8 C7 . . . . -28.4(5) ?
    C10 C9 C8 C7 . . . . 153.0(3) ?
    O1 C9 C8 Br1 . . . . 88.9(4) ?
    C10 C9 C8 Br1 . . . . -89.8(3) ?
    O1X C9X C10X C11X . . . . -173(2) ?
    C8X C9X C10X C11X . . . . 12(3) ?
    O1X C9X C10X S1X . . . . -1(3) ?
    C8X C9X C10X S1X . . . . -174.9(13) ?
    C13X S1X C10X C11X . . . . -5(4) ?
    C13X S1X C10X C9X . . . . -179(4) ?
    C9X C10X C11X C12X . . . . 177(2) ?
    S1X C10X C11X C12X . . . . 4(3) ?
    C10X C11X C12X C13X . . . . -1(6) ?
    C10X C11X C12X N1X . . . . 178(3) ?
    O2X N1X C12X C13X . . . . -20(7) ?
    O3X N1X C12X C13X . . . . 179(6) ?
    O2X N1X C12X C11X . . . . 162(4) ?
    O3X N1X C12X C11X . . . . 1(5) ?
    C11X C12X C13X S1X . . . . -3(8) ?
    N1X C12X C13X S1X . . . . 178(4) ?
    C10X S1X C13X C12X . . . . 5(6) ?
    C6X C1X C2X C3X . . . . 3(3) ?
    C1X C2X C3X C4X . . . . -5(5) ?
    C1X C2X C3X Cl1X . . . . -178.7(17) ?
    C2X C3X C4X C5X . . . . 7(6) ?
    Cl1X C3X C4X C5X . . . . -180(3) ?
    C3X C4X C5X C6X . . . . -7(4) ?
    C2X C1X C6X C5X . . . . -3(2) ?
    C2X C1X C6X C7X . . . . 175.2(11) ?
    C4X C5X C6X C1X . . . . 5(3) ?
    C4X C5X C6X C7X . . . . -173.1(18) ?
    C1X C6X C7X C8X . . . . 152.4(17) ?
    C5X C6X C7X C8X . . . . -29(2) ?
    C1X C6X C7X Br1X . . . . -98.1(18) ?
    C5X C6X C7X Br1X . . . . 80.3(17) ?
    C6X C7X C8X C9X . . . . -171.9(13) ?
    Br1X C7X C8X C9X . . . . 73.4(12) ?
    C6X C7X C8X Br2X . . . . -63.9(15) ?
    Br1X C7X C8X Br2X . . . . -178.6(6) ?
    O1X C9X C8X C7X . . . . 51(2) ?
    C10X C9X C8X C7X . . . . -134.3(16) ?
    O1X C9X C8X Br2X . . . . -55.5(18) ?
    C10X C9X C8X Br2X . . . . 118.8(14) ?
loop_
    _geom_hbond_atom_site_label_D
    _geom_hbond_atom_site_label_H
    _geom_hbond_atom_site_label_A
    _geom_hbond_site_symmetry_A
    _geom_hbond_distance_DH
    _geom_hbond_distance_HA
    _geom_hbond_distance_DA
    _geom_hbond_angle_DHA
    _geom_hbond_publ_flag
    C7 H7BA Cl1 6_565 1.00 2.82 3.441(4) 121 yes
    C11 H11B O1 6_556 0.95 2.49 3.435(6) 175 yes
_iucr_refine_instructions_details
;
TITL mo_bk126_0m in C2/c (100K)
CELL 0.71073  28.5425   9.5470  11.4047  90.000 103.224  90.000
ZERR    8.00   0.0017   0.0005   0.0007   0.000   0.002   0.000
LATT  7
SYMM -X, Y, 0.5-Z
SFAC C H N O S  CL Br
UNIT 104 64 8 24 8 8 16
TEMP -173.000
SIZE 0.114 0.244 0.314
L.S. 30
BOND $H
FMAP 2 2 60
PLAN 20
ACTA
CONF
SIMU 0.01 BR1 > C8X
EQIV $1 x,1-y,-1/2+z
HTAB C7 CL1_$1
EQIV $2 x,-y,1/2+z
HTAB C11 O1_$2
WGHT    0.062800    5.4597
FVAR       0.14731   0.80527
PART   1
BR1   7    0.304432    0.193425    0.094702    21.00000    0.02080    0.02422 =
         0.02110   -0.00058    0.00501    0.00321
BR2   7    0.458590    0.042914    0.089755    21.00000    0.02553    0.03905 =
         0.03250   -0.00582    0.00381    0.01047
CL1   6    0.460003    0.701079    0.357489    21.00000    0.03918    0.02337 =
         0.03394   -0.01009    0.00608   -0.00511
S1    5    0.313464   -0.288824   -0.072510    21.00000    0.04323    0.02167 =
         0.01851   -0.00214    0.00686   -0.00393
O1    4    0.350911   -0.008680   -0.100828    21.00000    0.03035    0.02355 =
         0.02157    0.00210    0.00719    0.00088
O2    4    0.264383   -0.516046    0.217282    21.00000    0.03955    0.01715 =
         0.03056    0.00320    0.01478   -0.00440
O3    4    0.309699   -0.370383    0.339866    21.00000    0.06075    0.03518 =
         0.01150    0.00388    0.00790   -0.00880
N1    3    0.290434   -0.412969    0.237534    21.00000    0.02675    0.02110 =
         0.01982    0.00279    0.00913    0.00220
C9    1    0.348612   -0.029781    0.002000    21.00000    0.01978    0.01909 =
         0.01973   -0.00304    0.00435    0.00055
C10   1    0.330084   -0.162431    0.037833    21.00000    0.02101    0.01819 =
         0.01671   -0.00142    0.00424    0.00120
C11   1    0.323251   -0.203501    0.149646    21.00000    0.01911    0.01764 =
         0.02041   -0.00062    0.00402    0.00104
AFIX  43
H11B  2    0.331250   -0.150053    0.221732    21.00000   -1.20000
AFIX   0
C12   1    0.302165   -0.339669    0.137535    21.00000    0.02408    0.01779 =
         0.01853    0.00039    0.00628    0.00016
C13   1    0.294155   -0.397160    0.023952    21.00000    0.02773    0.01711 =
         0.01868   -0.00026    0.00576    0.00020
AFIX  43
H13B  2    0.279690   -0.485959    0.002582    21.00000   -1.20000
AFIX   0
C1    1    0.409553    0.434109    0.090479    21.00000    0.02267    0.02259 =
         0.02307   -0.00208    0.00483    0.00323
AFIX  43
H1BA  2    0.395846    0.438939    0.006427    21.00000   -1.20000
AFIX   0
C2    1    0.422563    0.556826    0.154169    21.00000    0.02621    0.02130 =
         0.02577   -0.00172    0.00509    0.00083
AFIX  43
H2A   2    0.417773    0.645162    0.114898    21.00000   -1.20000
AFIX   0
C3    1    0.442704    0.547858    0.276355    21.00000    0.02565    0.01905 =
         0.02239   -0.00659    0.00379   -0.00399
C4    1    0.449775    0.419208    0.336700    21.00000    0.02505    0.02676 =
         0.02067   -0.00344    0.00476   -0.00380
AFIX  43
H4BA  2    0.463595    0.415044    0.420723    21.00000   -1.20000
AFIX   0
C5    1    0.436081    0.297813    0.270658    21.00000    0.02474    0.02186 =
         0.02379   -0.00179    0.00298   -0.00016
AFIX  43
H5A   2    0.440335    0.209520    0.310086    21.00000   -1.20000
AFIX   0
C6    1    0.416042    0.304035    0.146417    21.00000    0.01941    0.01999 =
         0.02085   -0.00197    0.00408   -0.00005
C7    1    0.402083    0.176341    0.070445    21.00000    0.02095    0.01963 =
         0.01822   -0.00093    0.00524    0.00167
AFIX  13
H7BA  2    0.391924    0.205238   -0.015936    21.00000   -1.20000
AFIX   0
C8    1    0.363844    0.082047    0.100321    21.00000    0.02240    0.01584 =
         0.01727    0.00051    0.00419   -0.00066
AFIX  13
H8BA  2    0.375445    0.037591    0.181156    21.00000   -1.20000
AFIX   0
PART   2
BR1X  7    0.307267    0.186719    0.106316   -21.00000    0.01587
BR2X  7    0.456975    0.054332    0.074279   -21.00000    0.01175
SAME CL1 > C6
FLAT CL1X C1X C2X C3X C4X C5X C6X
CL1X  6    0.468359    0.687555    0.368403   -21.00000    0.02253
S1X   5    0.313116   -0.287862   -0.073855   -21.00000    0.00848
O1X   4    0.360122   -0.022576   -0.104072   -21.00000    0.01647
O2X   4    0.268044   -0.498896    0.224881   -21.00000    0.03519
O3X   4    0.311629   -0.347778    0.342545   -21.00000    0.04141
N1X   3    0.298783   -0.408270    0.244226   -21.00000    0.02336
C9X   1    0.361118   -0.044300   -0.000070   -21.00000    0.01817
C10X  1    0.340035   -0.171034    0.037641   -21.00000    0.01784
C11X  1    0.333770   -0.207965    0.150124   -21.00000    0.01897
AFIX  43
H11A  2    0.344049   -0.154709    0.221767   -21.00000   -1.20000
AFIX   0
C12X  1    0.309464   -0.338494    0.141110   -21.00000    0.02018
C13X  1    0.297581   -0.396471    0.027672   -21.00000    0.02148
AFIX  43
H13A  2    0.282706   -0.485261    0.009118   -21.00000   -1.20000
AFIX   0
C1X   1    0.402451    0.449653    0.097642   -21.00000    0.02240
AFIX  43
H1A   2    0.389376    0.463437    0.014059   -21.00000   -1.20000
AFIX   0
C2X   1    0.423330    0.560700    0.167854   -21.00000    0.02542
AFIX  43
H2BA  2    0.423275    0.651473    0.133694   -21.00000   -1.20000
AFIX   0
C3X   1    0.444269    0.539155    0.287851   -21.00000    0.02423
C4X   1    0.441991    0.409929    0.343337   -21.00000    0.02449
AFIX  43
H4A   2    0.453545    0.398278    0.427741   -21.00000   -1.20000
AFIX   0
C5X   1    0.422082    0.298983    0.269763   -21.00000    0.02236
AFIX  43
H5BA  2    0.423202    0.207482    0.303027   -21.00000   -1.20000
AFIX   0
C6X   1    0.400345    0.318880    0.147411   -21.00000    0.02280
C7X   1    0.373638    0.199261    0.070868   -21.00000    0.02190
AFIX  13
H7A   2    0.371164    0.217291   -0.016712   -21.00000   -1.20000
AFIX   0
C8X   1    0.389108    0.053435    0.102364   -21.00000    0.02396
AFIX  13
H8A   2    0.387135    0.024431    0.185352   -21.00000   -1.20000
PART   0
HKLF 4 1 -1 0 2 -1 0 0 0 -1 0
REM  mo_bk126_0m in C2/c (100K)
REM R1 =  0.0411 for   4272 Fo > 4sig(Fo)  and  0.0522 for all   5031 data
REM    275 parameters refined using    504 restraints
END
WGHT      0.0628      5.4597
REM Highest difference peak  1.332,  deepest hole -0.748,  1-sigma level  0.193
Q1    1   0.2776  0.1879  0.0863  11.00000  0.05    1.33
Q2    1   0.3130  0.1230  0.1028  11.00000  0.05    1.19
Q3    1   0.2803  0.1276  0.0869  11.00000  0.05    1.18
Q4    1   0.4580 -0.0387  0.0864  11.00000  0.05    1.16
Q5    1   0.4606  0.0530  0.0156  11.00000  0.05    1.13
Q6    1   0.3418  0.1885  0.1110  11.00000  0.05    1.11
Q7    1   0.4730 -0.0204  0.0951  11.00000  0.05    1.11
Q8    1   0.3098  0.2694  0.0954  11.00000  0.05    1.08
Q9    1   0.4575  0.0415  0.1584  11.00000  0.05    1.04
Q10   1   0.3001  0.1963  0.0276  11.00000  0.05    0.97
Q11   1   0.4559  0.6091  0.3608  11.00000  0.05    0.84
Q12   1   0.4015  0.3830  0.1230  11.00000  0.05    0.77
Q13   1   0.4348  0.0738  0.0804  11.00000  0.05    0.74
Q14   1   0.4199  0.2801  0.2033  11.00000  0.05    0.69
Q15   1   0.4382  0.1139  0.0805  11.00000  0.05    0.68
Q16   1   0.3800  0.1185  0.0676  11.00000  0.05    0.65
Q17   1   0.3016  0.1935  0.1743  11.00000  0.05    0.65
Q18   1   0.4462  0.3716  0.2937  11.00000  0.05    0.62
Q19   1   0.4634  0.5926  0.0796  11.00000  0.05    0.62
Q20   1   0.4711  0.1437  0.0998  11.00000  0.05    0.62
;
