# Supplementary material for: 2,3-Dibromo-3-(4-chloro­phen­yl)-1-(4-nitro­thio­phen-2-yl)propan-1-one
Source: Acta Crystallogr Sect E Struct Rep Online. 2012 Aug 11;68(Pt 9):o2681. doi: 10.1107/S1600536812034551 (PMC3435703; doi:10.1107/S1600536812034551)
Supplement: Supplementary file 2 [file e-68-o2681-Isup2.hkl]

# 
# h,k,l, Fc-squared, Fo-squared, sigma(Fo-squared) and status flag 
# 
data_I
_shelx_title ' mo_bk126_0m in C2/c (100K)' 
_shelx_refln_list_code          4 
_shelx_F_calc_maximum      656.03 
_exptl_crystal_F_000      1760.00 
_reflns_d_resolution_high  0.6780 
 
loop_ 
 _symmetry_equiv_pos_as_xyz 
 'x, y, z' 
 '-x, y, -z+1/2' 
 'x+1/2, y+1/2, z' 
 '-x+1/2, y+1/2, -z+1/2' 
 '-x, -y, -z' 
 'x, -y, z-1/2' 
 '-x+1/2, -y+1/2, -z' 
 'x+1/2, -y+1/2, z-1/2' 
 
_cell_length_a    28.5425 
_cell_length_b     9.5470 
_cell_length_c    11.4047 
_cell_angle_alpha  90.000 
_cell_angle_beta  103.224 
_cell_angle_gamma  90.000 
 
_shelx_F_squared_multiplier     1.000 
 
loop_ 
 _refln_index_h 
 _refln_index_k 
 _refln_index_l 
 _refln_F_squared_calc 
 _refln_F_squared_meas 
 _refln_F_squared_sigma 
 _refln_observed_status 
   2   0   0     4743.39     4627.91    179.72 o 
   4   0   0     8458.65     7833.84    199.46 o 
   6   0   0    25695.77    25281.68    585.25 o 
   8   0   0   430373.91   434732.38   8328.62 o 
  10   0   0      199.86       76.17     22.43 o 
  12   0   0   126557.98   124671.19   1572.57 o 
  14   0   0    55793.78    54942.55    701.48 o 
  16   0   0     2580.78     2891.64     94.38 o 
  18   0   0    55864.04    55417.78    710.30 o 
  20   0   0    54108.75    56442.48    761.15 o 
  22   0   0    20495.59    21445.79    305.15 o 
  24   0   0     2279.38     2385.47     69.57 o 
  26   0   0    45276.85    46171.93    664.91 o 
  28   0   0     1525.06     1581.37     65.88 o 
  30   0   0     2182.09     2231.27     79.58 o 
  32   0   0      739.25      751.94     62.22 o 
  34   0   0     8761.95     9859.52    181.62 o 
  36   0   0       56.24       57.36     61.42 o 
  38   0   0     6071.46     7168.21    153.12 o 
  40   0   0      325.12      301.64     68.81 o 
   1   1   0    14479.04    16589.05    313.47 o 
   3   1   0      109.44       48.98      7.90 o 
   5   1   0      834.24      663.20     26.14 o 
   7   1   0    67622.24    71153.93   1282.60 o 
   9   1   0    30903.71    31992.52    357.25 o 
  11   1   0    29825.10    30953.21    297.74 o 
  13   1   0    27180.21    26025.06    272.82 o 
  15   1   0     5141.14     5176.36     63.94 o 
  17   1   0     6447.38     5800.10     71.41 o 
  19   1   0     2104.80     2056.61     39.29 o 
  21   1   0    11660.45    12061.73    147.45 o 
  23   1   0     4072.66     4256.19     67.95 o 
  25   1   0     8787.09     8429.73    108.82 o 
  27   1   0     6136.07     6228.94     91.77 o 
  29   1   0      122.23      131.86     36.34 o 
  31   1   0       23.35       29.12     38.09 o 
  33   1   0     5921.11     6417.09     99.33 o 
  35   1   0     2115.93     2217.99     63.00 o 
  37   1   0     2617.00     2737.00     64.20 o 
  39   1   0     2146.87     2463.96     68.32 o 
   0   2   0      283.87      257.55     21.55 o 
   2   2   0    70408.03    75935.88   1302.49 o 
   4   2   0      671.60      769.83     22.16 o 
   6   2   0    36950.66    39184.05    861.93 o 
   8   2   0    59089.89    62662.46    826.74 o 
  10   2   0   149927.12   158209.70   1637.01 o 
  12   2   0     4301.51     4823.31     54.49 o 
  14   2   0     3517.98     3973.18     87.71 o 
  16   2   0    38960.87    38471.71    369.35 o 
  18   2   0    20415.87    19381.43    209.33 o 
  20   2   0      354.71      415.67     26.77 o 
  22   2   0     5332.83     5270.20    122.09 o 
  24   2   0    13486.72    13790.53    153.03 o 
  26   2   0      688.03      691.57     38.08 o 
  28   2   0     5872.15     5843.51     90.70 o 
  30   2   0     2196.97     2269.08     55.24 o 
  32   2   0     4434.45     4741.75     85.75 o 
  34   2   0      207.03      255.75     43.41 o 
  36   2   0     6918.42     7590.38    115.65 o 
  38   2   0       55.30        2.64     49.33 o 
  40   2   0       85.12      111.42     50.91 o 
   1   3   0    39444.83    43523.10    535.85 o 
   3   3   0    45721.50    48605.82    597.80 o 
   5   3   0     2075.23     2093.98     40.42 o 
   7   3   0     7067.74     6961.05     94.38 o 
   9   3   0    31105.12    30755.71    371.16 o 
  11   3   0    48474.31    50924.82    680.92 o 
  13   3   0     4840.55     4907.05     60.45 o 
  15   3   0    15459.33    14221.14    161.17 o 
  17   3   0     3211.82     3319.07     72.22 o 
  19   3   0      951.45     1011.02     30.62 o 
  21   3   0      478.51      680.26     39.75 o 
  23   3   0    21312.04    21256.29    310.79 o 
  25   3   0      327.49      346.77     35.37 o 
  27   3   0    13163.33    13403.61    157.17 o 
  29   3   0      895.86      912.93     46.09 o 
  31   3   0     5650.19     6060.19    100.40 o 
  33   3   0     1122.28     1127.89     51.58 o 
  35   3   0     5027.31     5573.99    103.05 o 
  37   3   0     1375.51     1615.63     60.61 o 
  39   3   0       20.38        7.56     50.22 o 
   0   4   0    29545.74    31858.39    436.83 o 
   2   4   0     4176.59     4774.85     57.71 o 
   4   4   0      658.75      635.72     19.04 o 
   6   4   0        6.38       82.71     12.88 o 
   8   4   0      462.89      678.45     37.44 o 
  10   4   0    20766.27    22707.51    302.04 o 
  12   4   0     1178.94     1087.80     31.44 o 
  14   4   0     4328.01     4185.16     82.45 o 
  16   4   0       35.68       72.78     21.19 o 
  18   4   0       78.99      133.57     24.30 o 
  20   4   0     1109.66     1136.08     35.73 o 
  22   4   0     5576.67     5954.86    183.03 o 
  24   4   0       61.05      -26.31     34.45 o 
  26   4   0     5247.52     5313.09    188.80 o 
  28   4   0      118.45       43.05     40.30 o 
  30   4   0      874.80      919.52     49.14 o 
  32   4   0       14.83       -0.41     45.89 o 
  34   4   0      677.58      655.77     52.84 o 
  36   4   0      576.06      622.75     56.09 o 
  38   4   0      143.76      115.94     51.59 o 
   1   5   0     1245.12     1284.09     32.67 o 
   3   5   0    44000.18    46149.73    424.12 o 
   5   5   0    17936.53    19335.55    183.74 o 
   7   5   0     4879.53     4607.54     64.79 o 
   9   5   0      158.52      176.97     15.34 o 
  11   5   0     7583.04     7415.70    132.24 o 
  13   5   0     7840.92     8555.73    180.46 o 
  15   5   0    19971.13    19197.54    346.49 o 
  17   5   0     5561.44     5673.22    116.32 o 
  19   5   0     5463.66     5443.98    129.74 o 
  21   5   0     3709.76     3777.95     69.53 o 
  23   5   0     7200.15     6883.41    134.05 o 
  25   5   0     2848.64     3010.39     95.58 o 
  27   5   0     2956.47     3016.55     65.60 o 
  29   5   0     1545.56     1665.44     69.51 o 
  31   5   0      646.59      741.81     51.79 o 
  33   5   0     3462.23     3881.63     83.88 o 
  35   5   0      865.34      901.30     56.70 o 
  37   5   0      165.45      186.02     52.76 o 
   0   6   0    14424.00    15885.88    211.19 o 
   2   6   0    11543.62    11377.24    104.57 o 
   4   6   0        0.72       72.86     14.32 o 
   6   6   0     4184.28     4238.74     55.56 o 
   8   6   0     2669.77     2699.35     58.38 o 
  10   6   0     2803.87     2681.08     58.18 o 
  12   6   0      239.31      231.31     21.95 o 
  14   6   0      801.19      970.86     72.34 o 
  16   6   0     1257.03     1156.99     33.58 o 
  18   6   0     3217.40     3222.28     66.25 o 
  20   6   0     2272.16     2239.28     59.45 o 
  22   6   0      428.62      485.97     38.35 o 
  24   6   0     2243.73     2271.75     56.75 o 
  26   6   0     2738.46     2686.58     70.77 o 
  28   6   0     2616.34     2755.25     71.28 o 
  30   6   0      888.50      840.65     55.70 o 
  32   6   0       18.02       -1.25     51.63 o 
  34   6   0      169.36      224.97     54.86 o 
  36   6   0      833.24      915.46     60.48 o 
   1   7   0     1103.70     1161.88     26.60 o 
   3   7   0      954.84     1005.04     26.51 o 
   5   7   0     5677.60     6095.08     69.07 o 
   7   7   0       62.34       88.17     20.15 o 
   9   7   0     2212.00     2103.90     51.50 o 
  11   7   0      101.95      184.22     25.81 o 
  13   7   0     5445.69     5583.24    155.08 o 
  15   7   0      493.33      487.94     30.99 o 
  17   7   0      177.83      212.59     31.36 o 
  19   7   0      485.14      492.55     37.44 o 
  21   7   0     1186.33     1093.65     45.86 o 
  23   7   0     1061.06     1004.01     50.12 o 
  25   7   0     2731.92     2855.21    123.33 o 
  27   7   0       64.04       25.04     47.93 o 
  29   7   0      146.48      176.93     70.04 o 
  31   7   0     1450.81     1538.96     64.82 o 
  33   7   0     2412.36     2601.20     75.84 o 
  35   7   0       84.44       32.58     55.51 o 
   0   8   0    80393.68    81746.16   1144.44 o 
   2   8   0     1941.33     1949.64     37.88 o 
   4   8   0     1660.87     1744.39     36.34 o 
   6   8   0     1117.38     1258.20     31.45 o 
   8   8   0    33953.52    34084.88    584.91 o 
  10   8   0     2460.40     2313.72     43.84 o 
  12   8   0    14073.39    13788.98    262.85 o 
  14   8   0     9986.22    10044.34    246.22 o 
  16   8   0      432.52      490.68     36.35 o 
  18   8   0    10481.24    10433.74    277.40 o 
  20   8   0     4298.99     4391.05    105.71 o 
  22   8   0     1742.39     1722.28     57.62 o 
  24   8   0      919.68     1028.30     54.13 o 
  26   8   0     6982.23     7209.51    194.35 o 
  28   8   0      367.84      301.45     54.13 o 
  30   8   0     1635.57     1977.62     69.45 o 
  32   8   0       17.54       36.77     55.39 o 
   1   9   0     6481.30     6813.27     88.59 o 
   3   9   0       31.10      -22.91     25.52 o 
   5   9   0     7069.10     7067.87     92.71 o 
   7   9   0     1540.95     1933.58     41.01 o 
   9   9   0     1790.38     1925.20     49.29 o 
  11   9   0     1696.27     1709.09     60.79 o 
  13   9   0    11399.85    11549.92    256.00 o 
  15   9   0     1816.86     1777.93     57.11 o 
  17   9   0       38.49       27.33     39.52 o 
  19   9   0        7.76      105.04     42.48 o 
  21   9   0     2668.96     2704.51     69.22 o 
  23   9   0     1134.16     1191.82     57.93 o 
  25   9   0     2269.32     2366.31     88.63 o 
  27   9   0     1073.59     1157.77     62.80 o 
  29   9   0      263.20      303.26     60.06 o 
  31   9   0        7.89      -73.07     73.07 o 
   0  10   0     8543.33    10622.43    341.68 o 
   2  10   0    14251.85    15035.48    250.94 o 
   4  10   0       25.18      156.84     50.63 o 
   6  10   0     3235.11     3145.61     62.72 o 
   8  10   0     4575.15     4755.30    104.71 o 
  10  10   0    10677.31    10549.54    221.76 o 
  12  10   0       69.56       42.39     35.95 o 
  14  10   0       98.20       94.21     36.50 o 
  16  10   0     4938.33     5049.47    147.37 o 
  18  10   0     5290.65     5241.98    175.16 o 
  20  10   0      342.56      415.62     51.30 o 
  22  10   0      555.37      561.23     56.67 o 
  24  10   0     2965.50     2896.56     96.03 o 
  26  10   0      290.28      219.03     71.11 o 
  28  10   0     1183.07     1159.63    107.63 o 
   1  11   0      784.31      845.55     61.21 o 
   3  11   0    11702.60    12327.15    163.30 o 
   5  11   0      849.85     1013.57     63.42 o 
   7  11   0      241.48      331.93     39.94 o 
   9  11   0      486.52      603.06     42.83 o 
  11  11   0    10349.70    10730.83    197.54 o 
  13  11   0        0.09      -26.44     41.23 o 
  15  11   0     7316.69     7592.56    165.10 o 
  17  11   0       72.51      154.35     49.45 o 
  19  11   0      910.86     1015.83     79.21 o 
  21  11   0      474.34      568.95     57.34 o 
  23  11   0     5062.58     5273.75    186.32 o 
  25  11   0      668.27      747.59     93.38 o 
   0  12   0     8366.45     9012.82    201.82 o 
   2  12   0     1051.73     1034.27     66.69 o 
   4  12   0      696.33      787.27     46.39 o 
   6  12   0      453.71      666.12     81.24 o 
   8  12   0     6319.25     6426.93    185.38 o 
  10  12   0      301.51      381.24     48.18 o 
  12  12   0     1747.99     1692.49     60.80 o 
  14  12   0     3682.53     3753.92    110.08 o 
  16  12   0      500.84      591.92     54.75 o 
  18  12   0      465.23      436.00     55.35 o 
  20  12   0      169.31      201.92     55.63 o 
   1  13   0      344.08      414.06     55.06 o 
   3  13   0     1590.74     1734.10     60.28 o 
   5  13   0     3144.11     3225.71     76.42 o 
   7  13   0     1618.58     1857.63     62.65 o 
   9  13   0        7.56       93.13     49.72 o 
  11  13   0      325.02      425.01     53.09 o 
  13  13   0     3263.33     3234.26     79.90 o 
  15  13   0      915.39     1211.34     65.89 o 
   0  14   0       30.42      173.29    102.35 o 
   2  14   0       58.37      273.27     67.11 o 
 -41   1   1      119.55      175.62     55.63 o 
 -39   1   1     3818.09     4185.09     86.03 o 
 -37   1   1     3802.62     4464.25     89.01 o 
 -35   1   1      816.26      916.42     50.12 o 
 -33   1   1      124.32      193.01     41.15 o 
 -31   1   1     9634.58    10462.34    131.19 o 
 -29   1   1     9361.55     9796.98    123.89 o 
 -27   1   1     7777.52     8364.82    106.43 o 
 -25   1   1      428.50      415.98     31.49 o 
 -23   1   1     8727.16     8288.46     99.51 o 
 -21   1   1    10915.71    11250.73    125.69 o 
 -19   1   1    46766.36    46020.11    428.66 o 
 -17   1   1       43.56       33.64     18.90 o 
 -15   1   1     2942.98     2814.67     50.82 o 
 -13   1   1     9380.84     8780.87    109.25 o 
 -11   1   1    65748.27    64179.83    700.65 o 
  -9   1   1      165.30      238.94     28.13 o 
  -7   1   1     1684.67     1858.09     48.05 o 
  -5   1   1    17236.00    15453.00    641.24 o 
  -3   1   1      524.14      409.66    100.56 o 
  -1   1   1    20230.21    23201.59    880.12 o 
   1   1   1     1018.93      941.82     38.69 o 
   3   1   1    35888.52    37739.97   1822.38 o 
   5   1   1    24873.55    27777.69    542.81 o 
   7   1   1    22298.03    22565.51    311.45 o 
   9   1   1     1036.05     1223.87     24.84 o 
  11   1   1     7356.92     7120.28     85.11 o 
  13   1   1       49.58       20.44     18.01 o 
  15   1   1    20736.34    19828.52    191.64 o 
  17   1   1      543.90      595.63     23.81 o 
  19   1   1    20287.16    20086.29    206.61 o 
  21   1   1     4431.58     4323.40     65.44 o 
  23   1   1     1949.72     1984.44     47.49 o 
  25   1   1     3012.24     2921.40     68.80 o 
  27   1   1     7672.73     7847.01    105.97 o 
  29   1   1       32.05       67.21     36.65 o 
  31   1   1       90.82       67.90     39.19 o 
  33   1   1     4800.31     5167.79    101.65 o 
  35   1   1      887.15      936.39     51.45 o 
  37   1   1      969.06     1186.16     54.91 o 
  39   1   1       86.57      157.78     49.55 o 
 -40   2   1     1287.60     1601.24     63.35 o 
 -38   2   1      950.89     1143.86     55.53 o 
 -36   2   1       29.58       44.05     45.57 o 
 -34   2   1     2479.65     2689.17     63.20 o 
 -32   2   1     3783.15     3988.13     77.37 o 
 -30   2   1     1282.11     1326.86     48.45 o 
 -28   2   1     1354.30     1322.66     44.69 o 
 -26   2   1    13815.94    13875.81    154.82 o 
 -24   2   1      969.37      832.83     34.68 o 
 -22   2   1     4287.48     4089.61     65.80 o 
 -20   2   1      171.80       80.49     16.24 o 
 -18   2   1    24884.33    24164.67    248.78 o 
 -16   2   1     3038.18     3341.21     52.26 o 
 -14   2   1    55564.73    54273.77    532.64 o 
 -12   2   1     8022.72     8314.06     87.52 o 
 -10   2   1     8650.54     9636.69    126.17 o 
  -8   2   1    31655.15    32368.95    377.58 o 
  -6   2   1    93974.44    94475.71   1230.69 o 
  -4   2   1      227.24      236.10     16.11 o 
  -2   2   1    12027.69    11763.11    210.18 o 
   0   2   1    73908.40    77273.59   1601.73 o 
   2   2   1    36106.26    37184.75   1194.61 o 
   4   2   1    25745.70    26038.68    647.27 o 
   6   2   1    25036.11    25684.86    500.00 o 
   8   2   1     8622.12     8339.11    109.62 o 
  10   2   1     1164.95     1105.34     27.89 o 
  12   2   1    75786.47    76420.91    744.59 o 
  14   2   1    23381.29    24883.92    301.79 o 
  16   2   1      792.49      868.85     29.70 o 
  18   2   1     1900.89     1829.41     35.76 o 
  20   2   1    27748.87    28254.56    271.11 o 
  22   2   1     3924.95     4221.18     69.99 o 
  24   2   1     6377.31     6166.08     89.57 o 
  26   2   1     1064.07     1047.09     41.38 o 
  28   2   1     2561.33     2710.28     62.38 o 
  30   2   1     1459.62     1638.88     53.43 o 
  32   2   1     5898.23     6230.97    115.76 o 
  34   2   1      560.36      588.16     48.74 o 
  36   2   1      268.19      302.35     48.46 o 
  38   2   1      694.78      812.88     68.15 o 
 -39   3   1       19.04       12.45     50.29 o 
 -37   3   1     3378.51     3666.03     83.14 o 
 -35   3   1        3.43       -6.21     45.90 o 
 -33   3   1      550.88      598.29     45.84 o 
 -31   3   1       90.22      -19.25     40.77 o 
 -29   3   1    10985.15    11489.12    145.62 o 
 -27   3   1      397.91      422.47     37.24 o 
 -25   3   1     2721.73     2508.47     58.91 o 
 -23   3   1    15938.30    16737.84    175.13 o 
 -21   3   1     6197.89     6100.34    123.60 o 
 -19   3   1      116.72      178.44     23.71 o 
 -17   3   1     8001.92     7439.48     97.66 o 
 -15   3   1    63078.02    64314.63    612.94 o 
 -13   3   1      165.76      326.97     17.69 o 
 -11   3   1    36336.33    36823.70    404.12 o 
  -9   3   1     1400.57     1573.08     28.92 o 
  -7   3   1    34624.05    35136.98    404.50 o 
  -5   3   1      295.99      331.06     13.08 o 
  -3   3   1    76359.28    79761.68    923.13 o 
  -1   3   1     2378.90     2482.20     40.38 o 
   1   3   1     5212.53     5013.93     61.18 o 
   3   3   1     6327.85     5935.82     85.12 o 
   5   3   1    18074.92    17404.88    299.07 o 
   7   3   1     2480.44     3005.85     88.25 o 
   9   3   1    22972.61    22698.07    392.69 o 
  11   3   1    23798.86    24124.17    357.05 o 
  13   3   1     4843.01     4490.01     97.32 o 
  15   3   1     4490.15     4500.39     63.71 o 
  17   3   1     6956.30     6898.77    114.22 o 
  19   3   1     2125.37     1966.76     41.19 o 
  21   3   1    15106.90    15247.49    188.59 o 
  23   3   1     5389.54     5008.40     84.60 o 
  25   3   1        6.08       13.45     35.28 o 
  27   3   1      789.66      719.64     49.39 o 
  29   3   1     1111.53     1136.23     49.19 o 
  31   3   1     1566.84     1420.10     54.64 o 
  33   3   1     1825.84     2053.57     60.54 o 
  35   3   1     2165.57     2345.80     64.50 o 
  37   3   1       87.66       81.07     48.67 o 
  39   3   1       83.36      123.23     50.19 o 
 -38   4   1      196.25      201.21     52.80 o 
 -36   4   1     1656.78     1748.01     88.82 o 
 -34   4   1     2219.21     2310.46     64.96 o 
 -32   4   1      543.91      569.84     48.23 o 
 -30   4   1    10427.50    11004.59    149.25 o 
 -28   4   1     9103.03     9101.29    162.92 o 
 -26   4   1      181.18      109.27     35.48 o 
 -24   4   1    13166.19    13504.18    189.92 o 
 -22   4   1    27836.96    28387.91    330.11 o 
 -20   4   1     4516.19     4553.42     73.74 o 
 -18   4   1     1183.68     1208.18     32.71 o 
 -16   4   1    52636.32    52027.82    511.38 o 
 -14   4   1     9815.10     9970.52    122.92 o 
 -12   4   1    12705.88    12108.54    206.52 o 
 -10   4   1      986.27      897.31     22.72 o 
  -8   4   1    58010.44    59448.13    607.96 o 
  -6   4   1      178.59      226.36     14.92 o 
  -4   4   1    95177.20    96752.63   1011.83 o 
  -2   4   1     3486.89     3684.48     47.41 o 
   0   4   1      510.16      637.45     21.01 o 
   2   4   1    20165.18    20108.92    207.56 o 
   4   4   1   159586.91   162334.28   2086.92 o 
   6   4   1     9927.84    10071.54    180.48 o 
   8   4   1    48953.09    50930.42    859.45 o 
  10   4   1    70195.37    69385.90   1199.15 o 
  12   4   1    33429.90    35193.89    653.34 o 
  14   4   1     2914.11     2687.99     54.72 o 
  16   4   1    22083.03    22445.57    346.78 o 
  18   4   1    35663.41    35239.13    567.99 o 
  20   4   1     3352.37     3597.89     87.07 o 
  22   4   1    52968.11    54563.98    805.91 o 
  24   4   1      134.22      173.76     39.92 o 
  26   4   1     3695.02     3908.88     76.33 o 
  28   4   1     2708.01     2748.93     63.40 o 
  30   4   1    31446.53    33842.48    369.76 o 
  32   4   1      329.67      307.66     47.60 o 
  34   4   1      608.07      662.68     52.03 o 
  36   4   1     2098.20     2203.23     65.06 o 
  38   4   1     2674.95     2948.80     77.12 o 
 -37   5   1      789.40      884.60     60.28 o 
 -35   5   1       75.49       45.90     53.22 o 
 -33   5   1       56.36        3.21     49.80 o 
 -31   5   1     2858.21     2790.53     71.91 o 
 -29   5   1     3630.87     3790.98    112.30 o 
 -27   5   1     3749.18     3954.21     89.46 o 
 -25   5   1     8916.61     9110.49    199.18 o 
 -23   5   1      160.43      247.36     33.46 o 
 -21   5   1      479.34      453.12     32.33 o 
 -19   5   1     3187.94     3168.99     62.70 o 
 -17   5   1    21294.68    20980.79    390.28 o 
 -15   5   1    17933.49    18325.96    259.77 o 
 -13   5   1     8278.25     8362.07    149.91 o 
 -11   5   1     3654.48     3853.35     60.20 o 
  -9   5   1     6012.51     5929.24     80.57 o 
  -7   5   1     7401.30     7761.03     91.52 o 
  -5   5   1    34865.11    37319.98    408.39 o 
  -3   5   1    17966.60    17269.83    187.58 o 
  -1   5   1     4544.79     4581.99     59.51 o 
   1   5   1     9971.04     9617.60    101.95 o 
   3   5   1     7933.64     7912.57    105.99 o 
   5   5   1     8947.60     8100.19     98.95 o 
   7   5   1     4410.18     4448.00    102.10 o 
   9   5   1    28184.47    26575.79    474.17 o 
  11   5   1     5531.96     5502.07    104.32 o 
  13   5   1     3193.77     3078.02     52.32 o 
  15   5   1        6.86       92.12     22.75 o 
  17   5   1    14674.49    14287.66    298.07 o 
  19   5   1     1618.65     1704.76     43.46 o 
  21   5   1    13960.33    13974.74    246.73 o 
  23   5   1     6137.60     6102.56    150.04 o 
  25   5   1      500.43      584.72     42.74 o 
  27   5   1       22.31       40.46     41.56 o 
  29   5   1     1581.48     1535.64     64.41 o 
  31   5   1     3614.80     3941.05     85.00 o 
  33   5   1     1028.49     1149.56     55.77 o 
  35   5   1     1546.71     1748.83     62.52 o 
  37   5   1      200.92      111.08     54.18 o 
 -36   6   1      530.30      557.08     58.77 o 
 -34   6   1     2052.77     2250.14     72.66 o 
 -32   6   1     3744.09     3832.19     89.76 o 
 -30   6   1      248.76      232.84     52.47 o 
 -28   6   1     5418.20     5686.57    216.42 o 
 -26   6   1    10403.50    10717.87    282.37 o 
 -24   6   1       47.03      149.28     40.45 o 
 -22   6   1     5512.68     5919.58    135.05 o 
 -20   6   1     1773.00     1836.28     46.10 o 
 -18   6   1     3021.40     3112.90     57.68 o 
 -16   6   1     2935.27     2872.80     52.78 o 
 -14   6   1    51531.65    51701.25    921.41 o 
 -12   6   1      329.57      364.04     21.65 o 
 -10   6   1     9513.28     9973.31    124.96 o 
  -8   6   1     1582.70     1549.08     33.07 o 
  -6   6   1    48880.27    49326.09    516.62 o 
  -4   6   1       59.56      -10.73     15.30 o 
  -2   6   1    48634.57    50427.35    516.90 o 
   0   6   1    14414.32    13424.29    242.70 o 
   2   6   1      373.46      233.58     19.53 o 
   4   6   1    15502.53    14554.29    151.59 o 
   6   6   1    34571.00    34460.04    497.52 o 
   8   6   1     7407.23     7231.44    102.28 o 
  10   6   1     1354.92     1453.33     34.66 o 
  12   6   1    70975.77    71295.66   1241.59 o 
  14   6   1    11275.80    11219.87    246.22 o 
  16   6   1       25.92       47.29     25.98 o 
  18   6   1      304.97      349.46     31.88 o 
  20   6   1    34460.42    35444.39    723.31 o 
  22   6   1      735.91      789.62     42.97 o 
  24   6   1     8091.29     8310.76    175.59 o 
  26   6   1     1640.09     1667.00     54.52 o 
  28   6   1     6349.76     6450.54    194.30 o 
  30   6   1      864.41      855.23     54.31 o 
  32   6   1     8470.85     8997.67    192.43 o 
  34   6   1     1630.25     1705.24     66.67 o 
  36   6   1      629.49      602.92     61.95 o 
 -35   7   1      715.95      787.62     61.24 o 
 -33   7   1       30.95       27.99     54.66 o 
 -31   7   1     4113.96     4423.44    122.83 o 
 -29   7   1      283.80      221.05     53.50 o 
 -27   7   1     7527.45     7939.46    243.90 o 
 -25   7   1     1785.08     2026.32     64.58 o 
 -23   7   1     1192.83     1321.60     54.17 o 
 -21   7   1     3345.53     3633.43     80.30 o 
 -19   7   1    20283.49    20761.94    442.10 o 
 -17   7   1     3720.24     3811.59     87.74 o 
 -15   7   1     4677.04     4593.27    134.66 o 
 -13   7   1    11971.80    12399.67    299.33 o 
 -11   7   1    18377.09    18431.38    195.78 o 
  -9   7   1      451.07      405.09     23.77 o 
  -7   7   1     4334.40     4537.27     64.42 o 
  -5   7   1    42623.49    45724.41    448.51 o 
  -3   7   1      189.25      194.51     26.16 o 
  -1   7   1    22873.98    22288.00    297.59 o 
   1   7   1     1797.42     1796.55     33.84 o 
   3   7   1     9334.12     8855.34    101.47 o 
   5   7   1     5350.86     4864.26     80.03 o 
   7   7   1    37611.72    38092.69    607.00 o 
   9   7   1     1529.50     1362.07     30.93 o 
  11   7   1    12847.19    13206.57    214.50 o 
  13   7   1      813.76      892.73     32.17 o 
  15   7   1    12462.19    12646.79    271.81 o 
  17   7   1       10.49       13.50     31.91 o 
  19   7   1    18670.82    19107.49    393.48 o 
  21   7   1     4656.38     4637.02     99.19 o 
  23   7   1        6.26       10.45     40.90 o 
  25   7   1     2619.01     2687.53     69.44 o 
  27   7   1     4572.01     4788.96    146.47 o 
  29   7   1       87.79       56.38     51.20 o 
  31   7   1     1356.32     1320.26     62.82 o 
  33   7   1     4215.63     4406.33     99.68 o 
 -34   8   1        1.80      -41.99    159.28 o 
 -32   8   1      401.77      404.08     59.04 o 
 -30   8   1      623.03      681.10     59.90 o 
 -28   8   1      482.33      431.30     56.29 o 
 -26   8   1     1780.79     1773.51     65.68 o 
 -24   8   1      161.76      162.21     48.78 o 
 -22   8   1      619.42      646.87     49.14 o 
 -20   8   1        5.43       90.16     41.51 o 
 -18   8   1     3275.63     3315.37     86.97 o 
 -16   8   1     2702.70     2754.02     82.99 o 
 -14   8   1      415.57      406.86     34.07 o 
 -12   8   1      999.15     1132.39     36.44 o 
 -10   8   1      833.44      850.88     31.43 o 
  -8   8   1      254.07      278.26     24.77 o 
  -6   8   1     1286.56     1352.94     32.81 o 
  -4   8   1    18953.46    19476.84    196.64 o 
  -2   8   1      134.30      145.94     32.64 o 
   0   8   1     2316.41     2254.36     40.82 o 
   2   8   1     5855.78     5723.16     75.47 o 
   4   8   1    24137.80    24357.81    355.69 o 
   6   8   1      837.06      930.96     29.51 o 
   8   8   1     8138.41     8319.96    128.35 o 
  10   8   1     6223.59     6129.75    117.11 o 
  12   8   1      426.38      570.05     31.66 o 
  14   8   1     1114.50     1093.39     47.28 o 
  16   8   1     7206.22     7247.00    229.05 o 
  18   8   1     5148.11     5203.12    261.36 o 
  20   8   1      535.49      532.79     44.43 o 
  22   8   1     5968.97     5884.16    186.56 o 
  24   8   1      217.25      221.81     48.30 o 
  26   8   1      569.48      599.97     53.71 o 
  28   8   1      206.26      106.54     55.86 o 
  30   8   1     3707.50     3763.70     90.44 o 
  32   8   1      341.23      345.32     60.99 o 
 -31   9   1     1887.64     2132.73     75.38 o 
 -29   9   1     8172.45     8647.70    177.86 o 
 -27   9   1       49.24       44.81     54.52 o 
 -25   9   1     2591.58     2560.04     74.40 o 
 -23   9   1     4870.30     5213.47    151.47 o 
 -21   9   1     4115.60     4249.24     95.16 o 
 -19   9   1     7710.70     7761.52    149.15 o 
 -17   9   1     3965.25     3808.84    134.72 o 
 -15   9   1    13772.29    14061.96    287.06 o 
 -13   9   1      949.96     1049.86     50.67 o 
 -11   9   1    19635.22    19674.47    422.17 o 
  -9   9   1     1475.26     1672.34     45.90 o 
  -7   9   1      891.69      996.05     36.66 o 
  -5   9   1      257.16      185.92     28.67 o 
  -3   9   1    10111.30    10213.61    125.61 o 
  -1   9   1     3908.09     4172.50    142.84 o 
   1   9   1     4072.22     4113.22     72.16 o 
   3   9   1     3413.50     3266.08     63.07 o 
   5   9   1     3903.58     4020.03    110.00 o 
   7   9   1     2700.93     2725.48     54.25 o 
   9   9   1     2714.93     2831.24     66.51 o 
  11   9   1     1339.33     1351.57     41.28 o 
  13   9   1      138.33      222.59     34.81 o 
  15   9   1     3506.19     3465.41     83.87 o 
  17   9   1     3437.85     3259.95     70.58 o 
  19   9   1     1415.71     1379.70     55.52 o 
  21   9   1       16.03      -11.73     45.13 o 
  23   9   1     2327.50     2268.24     81.85 o 
  25   9   1     1039.56     1075.63     64.00 o 
  27   9   1     1749.76     1779.29     72.94 o 
  29   9   1      165.19      222.74     60.25 o 
 -28  10   1      191.74      145.44     62.84 o 
 -26  10   1      295.18      181.24     56.28 o 
 -24  10   1     1621.29     1742.13     66.70 o 
 -22  10   1      185.89      177.84     51.34 o 
 -20  10   1       30.37       40.30     47.69 o 
 -18  10   1     2196.46     2232.36    101.44 o 
 -16  10   1     3346.80     3144.40     98.89 o 
 -14  10   1      204.41      171.90     41.68 o 
 -12  10   1      116.08       80.49     37.24 o 
 -10  10   1     2901.08     2811.92     61.38 o 
  -8  10   1      857.76      917.06     40.05 o 
  -6  10   1      110.21      208.55     33.75 o 
  -4  10   1      314.48      321.87     33.99 o 
  -2  10   1      947.66      922.80     41.39 o 
   0  10   1     1154.08     1315.23     45.62 o 
   2  10   1     4636.16     4635.27     80.21 o 
   4  10   1     1702.14     1896.79     53.79 o 
   6  10   1      387.09      366.78     35.90 o 
   8  10   1        3.00       96.05     35.11 o 
  10  10   1     1347.78     1294.84     46.53 o 
  12  10   1       21.04       32.23     35.98 o 
  14  10   1      318.48      379.65     40.59 o 
  16  10   1      436.62      555.77     41.96 o 
  18  10   1      624.62      643.25     44.67 o 
  20  10   1       12.95      -24.63     46.98 o 
  22  10   1     2069.94     2091.97     99.98 o 
  24  10   1       44.44       -4.68     56.15 o 
  26  10   1      109.29       75.29     58.96 o 
  28  10   1       32.54     -124.88    177.73 o 
 -25  11   1       50.78       85.80     54.90 o 
 -23  11   1     3158.64     3268.76    110.89 o 
 -21  11   1      904.68      940.55     82.71 o 
 -19  11   1     1209.12     1190.94     58.57 o 
 -17  11   1      190.22      295.07     48.98 o 
 -15  11   1     1017.35     1115.55     51.41 o 
 -13  11   1      178.36      150.44     42.03 o 
 -11  11   1     2784.27     2893.90     80.36 o 
  -9  11   1      103.75      154.23     39.36 o 
  -7  11   1      270.65      439.48     45.17 o 
  -5  11   1     2970.39     3014.75     65.67 o 
  -3  11   1     3266.47     3436.01     74.28 o 
  -1  11   1      128.96      355.97     54.83 o 
   1  11   1       34.18      225.42     37.06 o 
   3  11   1     1987.57     2009.67     53.39 o 
   5  11   1       20.93      170.21     37.64 o 
   7  11   1     2963.79     2863.28     68.85 o 
   9  11   1      540.14      712.39     45.39 o 
  11  11   1      320.27      409.97     43.09 o 
  13  11   1      318.35      405.79     47.26 o 
  15  11   1     3761.32     4061.47    136.51 o 
  17  11   1       33.34       34.82     49.37 o 
  19  11   1       22.27       68.58     51.78 o 
  21  11   1        2.36       52.71     49.84 o 
  23  11   1      507.47      561.48     55.81 o 
 -20  12   1     1194.81     1305.34     59.24 o 
 -18  12   1      411.53      413.88     63.87 o 
 -16  12   1     1895.48     1857.79     61.73 o 
 -14  12   1     2083.81     2045.80     62.03 o 
 -12  12   1       62.43      118.23     44.77 o 
 -10  12   1       55.98      194.03     43.59 o 
  -8  12   1     5677.68     6153.26    108.24 o 
  -6  12   1     2364.35     2609.91     66.72 o 
  -4  12   1     3117.61     3278.37     76.41 o 
  -2  12   1      134.12      460.45     58.76 o 
   0  12   1      626.75      750.35     45.25 o 
   2  12   1     1125.25     1366.16     63.03 o 
   4  12   1     3789.78     3956.15    121.37 o 
   6  12   1      170.43      305.49     45.24 o 
   8  12   1      772.40      918.57     51.28 o 
  10  12   1     2956.21     3094.37    104.91 o 
  12  12   1     3603.36     3656.80     99.99 o 
  14  12   1      771.56      822.40     55.41 o 
  16  12   1      592.55      749.32     59.50 o 
  18  12   1     1042.81      968.83     60.06 o 
  20  12   1      361.58      377.74     60.04 o 
 -15  13   1      154.99      198.06     62.14 o 
 -13  13   1     1070.95     1181.55     58.07 o 
 -11  13   1      186.07      210.51     49.90 o 
  -9  13   1     1279.69     1503.25     59.05 o 
  -7  13   1      109.69      272.80     48.16 o 
  -5  13   1     1262.38     1298.03     56.06 o 
  -3  13   1      326.22      502.99     48.96 o 
  -1  13   1       21.39       65.36     45.94 o 
   1  13   1        4.04      172.89     46.75 o 
   3  13   1      625.49      839.69     52.17 o 
   5  13   1      152.73      207.40     47.94 o 
   7  13   1      305.29      436.11     50.24 o 
   9  13   1     1066.36     1198.27     63.91 o 
  11  13   1       91.54       84.10     50.73 o 
  13  13   1        1.41       65.24     51.86 o 
  -2  14   1     1182.25     1340.24    170.47 o 
   0  14   1     1094.74     1382.40    101.17 o 
 -40   0   2     5945.54     7206.91    177.30 o 
 -38   0   2     1055.70     1226.05     82.91 o 
 -36   0   2      654.59      666.97     73.36 o 
 -34   0   2       10.15       83.67     64.85 o 
 -32   0   2    17193.04    18088.05    306.14 o 
 -30   0   2       92.14      178.46     53.56 o 
 -28   0   2     1655.69     1730.53     66.13 o 
 -26   0   2     4033.57     4398.48    103.76 o 
 -24   0   2    10322.52    10211.68    164.22 o 
 -22   0   2      808.01      846.44     48.31 o 
 -20   0   2    49890.94    50506.11    787.82 o 
 -18   0   2      796.50      790.47     50.97 o 
 -16   0   2     4638.95     4505.78     88.49 o 
 -14   0   2      351.73      353.87     76.92 o 
 -12   0   2    56883.37    60103.64   1049.49 o 
 -10   0   2     5151.82     3423.39    154.24 o 
  -8   0   2     8754.20     9715.69    657.38 o 
  -6   0   2      841.80     1020.04     33.36 o 
  -4   0   2     2391.01     2327.28    140.25 o 
  -2   0   2   113543.41   154438.12   6716.36 o 
   0   0   2    33162.55    41611.79   1829.66 o 
   2   0   2    50933.86    60954.29   5231.39 o 
   4   0   2    15355.25    17940.16   2214.81 o 
   6   0   2   150640.52   162221.77   3604.44 o 
   8   0   2    40717.81    43194.63    817.48 o 
  10   0   2     1558.55      971.82     92.69 o 
  12   0   2     1750.35     2049.95     55.60 o 
  14   0   2    47612.62    46642.78    659.05 o 
  16   0   2      140.14       68.75     25.19 o 
  18   0   2    35569.89    35835.41    514.00 o 
  20   0   2     1445.95     1581.00     75.95 o 
  22   0   2     6083.42     6092.64    114.76 o 
  24   0   2     3067.19     3212.04     80.98 o 
  26   0   2    37829.43    39572.07    575.18 o 
  28   0   2     1020.79     1010.99     61.79 o 
  30   0   2      352.01      341.87     57.30 o 
  32   0   2    12616.58    13776.25    251.90 o 
  34   0   2     9271.71    10190.87    205.29 o 
  36   0   2        1.27      -35.73     68.90 o 
  38   0   2     1639.86     1911.54    109.18 o 
 -41   1   2     1596.86     1834.83     75.66 o 
 -39   1   2      315.63      415.47     52.85 o 
 -37   1   2      640.61      816.79     54.27 o 
 -35   1   2        7.22      -18.96     44.25 o 
 -33   1   2     8871.27     9496.43    138.23 o 
 -31   1   2     6520.70     7057.58    113.15 o 
 -29   1   2     1608.60     1671.64     50.32 o 
 -27   1   2     3536.44     3542.45     64.55 o 
 -25   1   2     2670.38     2524.57     53.49 o 
 -23   1   2      371.10      309.20     28.09 o 
 -21   1   2    20996.54    20518.48    274.11 o 
 -19   1   2    29558.21    28623.21    289.18 o 
 -17   1   2     7109.89     7363.59     89.90 o 
 -15   1   2    43818.88    43949.82    469.81 o 
 -13   1   2      732.00     1036.92     26.81 o 
 -11   1   2    91897.56    79787.04   4902.10 o 
  -9   1   2    40578.24    42211.70   2009.59 o 
  -7   1   2   199371.89   211908.83   7940.90 o 
  -5   1   2    16173.81    20214.76   1085.46 o 
  -3   1   2    16103.05    14546.41    854.44 o 
  -1   1   2    12662.51    16020.83    772.44 o 
   1   1   2   124573.03   146271.78   8115.49 o 
   3   1   2    13738.14    15989.98    922.15 o 
   5   1   2    64948.39    65851.64   1860.86 o 
   7   1   2    73625.44    75141.51   1312.60 o 
   9   1   2      235.52      314.08     27.98 o 
  11   1   2       61.53      192.30     17.98 o 
  13   1   2    10131.39     9813.21    111.57 o 
  15   1   2    61231.18    63635.94    607.75 o 
  17   1   2     9542.97     9446.23    102.00 o 
  19   1   2    13173.73    12744.31    138.74 o 
  21   1   2       22.48        4.08     25.90 o 
  23   1   2      155.50      219.21     29.57 o 
  25   1   2     3232.00     3491.76     68.64 o 
  27   1   2     8511.15     8739.59    119.26 o 
  29   1   2     1955.17     2140.59     56.17 o 
  31   1   2     3125.70     3408.53     69.82 o 
  33   1   2      878.77      894.79     50.19 o 
  35   1   2      914.84      985.00     55.41 o 
  37   1   2      170.41       89.55     53.17 o 
  39   1   2     1480.75     1730.06     67.86 o 
 -40   2   2       66.52       62.50     49.07 o 
 -38   2   2       89.52      158.10     48.71 o 
 -36   2   2      380.85      385.74     48.48 o 
 -34   2   2     7133.94     7977.15    124.06 o 
 -32   2   2     1001.42     1107.52     50.38 o 
 -30   2   2    16231.78    17140.10    209.00 o 
 -28   2   2       96.12      123.17     35.52 o 
 -26   2   2      200.08       93.66     31.30 o 
 -24   2   2      324.37      291.82     29.60 o 
 -22   2   2    31469.85    30539.81    356.75 o 
 -20   2   2    12041.89    11193.21    133.35 o 
 -18   2   2    12774.55    12372.77    174.66 o 
 -16   2   2     9143.87     8764.52     97.39 o 
 -14   2   2      351.38      250.73     18.52 o 
 -12   2   2       35.23       65.70     11.87 o 
 -10   2   2    91394.75    88895.81   2082.48 o 
  -8   2   2    20312.34    20339.53    471.50 o 
  -6   2   2    23295.51    24630.69    341.83 o 
  -4   2   2   153044.12   167808.28   2301.07 o 
  -2   2   2    37384.12    42188.55    837.02 o 
   0   2   2      436.04      415.27     17.98 o 
   2   2   2    44619.95    44529.98   1280.63 o 
   4   2   2    90237.02    96122.55   3307.44 o 
   6   2   2    19186.78    18959.66    334.00 o 
   8   2   2    42484.54    40953.43    626.23 o 
  10   2   2       70.09      127.65     29.35 o 
  12   2   2     8603.67     9468.67    134.90 o 
  14   2   2      120.01      114.71     17.96 o 
  16   2   2    84279.47    83109.66    977.54 o 
  18   2   2     2683.80     2746.80     58.00 o 
  20   2   2     5699.81     5426.44     78.18 o 
  22   2   2    11039.56    11127.25    129.80 o 
  24   2   2    12953.07    13746.81    159.46 o 
  26   2   2       20.88      -36.15     36.15 o 
  28   2   2    12227.64    12867.55    159.65 o 
  30   2   2     7988.50     8690.83    122.70 o 
  32   2   2       61.94       18.10     44.05 o 
  34   2   2     4233.23     4583.94    105.35 o 
  36   2   2     2875.97     3031.35     80.94 o 
  38   2   2     2070.56     2259.21     72.27 o 
 -39   3   2      123.22       94.67     49.06 o 
 -37   3   2     1422.44     1603.88     77.28 o 
 -35   3   2     3459.22     3709.91     81.33 o 
 -33   3   2     1700.21     1790.03     64.31 o 
 -31   3   2     4271.58     4334.45     88.60 o 
 -29   3   2     7018.90     7206.56    106.53 o 
 -27   3   2     4051.65     4073.58    111.01 o 
 -25   3   2    13129.02    13153.86    183.31 o 
 -23   3   2     6146.24     6215.86     96.86 o 
 -21   3   2     7222.25     7102.22    103.70 o 
 -19   3   2     5829.25     5132.29     73.39 o 
 -17   3   2    43101.94    43251.05    427.78 o 
 -15   3   2     9878.59     9569.79    108.91 o 
 -13   3   2     6550.16     6987.35     84.90 o 
 -11   3   2      952.90     1297.00     25.89 o 
  -9   3   2    56744.66    56930.81    647.77 o 
  -7   3   2    31351.71    30520.77    563.11 o 
  -5   3   2    21673.42    24041.97    391.88 o 
  -3   3   2     7722.94     6679.56    151.02 o 
  -1   3   2    94953.66    96230.70   1587.90 o 
   1   3   2    64807.71    65688.78   1758.88 o 
   3   3   2    35686.69    34874.68    500.63 o 
   5   3   2    22748.51    24026.97    550.38 o 
   7   3   2    10875.37    10839.12    268.92 o 
   9   3   2    18972.69    18581.21    256.42 o 
  11   3   2    39502.07    39789.59    539.33 o 
  13   3   2      193.37      374.44     20.18 o 
  15   3   2      810.94      745.25     36.03 o 
  17   3   2    19189.52    18804.92    294.30 o 
  19   3   2     5081.81     4444.85    126.46 o 
  21   3   2      592.04      704.94     34.25 o 
  23   3   2       54.22        6.96     32.83 o 
  25   3   2     9908.40     9989.35    132.89 o 
  27   3   2       72.92       60.98     39.29 o 
  29   3   2     5527.21     5641.13    109.80 o 
  31   3   2      701.50      711.16     50.27 o 
  33   3   2       31.18       19.53     47.50 o 
  35   3   2       12.33        1.74     53.83 o 
  37   3   2     2723.22     2901.80     74.06 o 
 -40   4   2      209.64      187.16    153.40 o 
 -38   4   2       54.69       51.18     50.88 o 
 -36   4   2        0.01      -41.80     49.56 o 
 -34   4   2      240.38      139.94     47.77 o 
 -32   4   2       77.06       50.52     49.04 o 
 -30   4   2     1969.63     2069.90     58.18 o 
 -28   4   2      285.58      268.27     49.52 o 
 -26   4   2       63.31        6.60     34.60 o 
 -24   4   2       35.97        8.33     30.92 o 
 -22   4   2     1419.01     1548.81     43.90 o 
 -20   4   2     3502.23     3833.30     84.27 o 
 -18   4   2      185.90      216.86     23.43 o 
 -16   4   2     4666.16     4496.56     72.94 o 
 -14   4   2      205.46      247.93     18.98 o 
 -12   4   2     3187.43     3482.16     46.78 o 
 -10   4   2       21.32       39.47     13.12 o 
  -8   4   2     3352.19     3460.70     58.37 o 
  -6   4   2      165.23      227.62     14.60 o 
  -4   4   2     8182.22     8612.93    108.51 o 
  -2   4   2      178.19      305.96     15.05 o 
   0   4   2     1639.91     1312.99     27.50 o 
   2   4   2      154.00      252.81     13.57 o 
   4   4   2     1635.12     1735.07     42.31 o 
   6   4   2    21761.17    22452.51    391.61 o 
   8   4   2     1681.00     1502.48     51.90 o 
  10   4   2      743.34      731.93     22.33 o 
  12   4   2      896.47      967.79     25.42 o 
  14   4   2     2050.33     1928.72     37.41 o 
  16   4   2     2690.85     2633.05     64.45 o 
  18   4   2     1850.38     1839.04     41.37 o 
  20   4   2       73.99      124.10     30.42 o 
  22   4   2       58.33      127.76     33.23 o 
  24   4   2       24.96       30.59     36.79 o 
  26   4   2     3802.69     3822.20    111.41 o 
  28   4   2      896.13      925.25     54.39 o 
  30   4   2       95.00      110.64     46.16 o 
  32   4   2      570.59      566.05     57.92 o 
  34   4   2      546.28      600.16     54.19 o 
  36   4   2      167.31      143.20     52.47 o 
 -39   5   2      420.19      614.17    325.15 o 
 -37   5   2     1987.17     2190.80     71.44 o 
 -35   5   2     2247.06     2301.09     83.64 o 
 -33   5   2     6034.94     6672.19    134.40 o 
 -31   5   2        3.95      -43.33     46.37 o 
 -29   5   2      870.21      827.43     49.44 o 
 -27   5   2    10413.04    10541.81    184.72 o 
 -25   5   2    10959.41    10959.92    208.38 o 
 -23   5   2     2083.37     2143.20     51.99 o 
 -21   5   2      773.79      782.24     35.29 o 
 -19   5   2    19875.16    19566.84    287.78 o 
 -17   5   2     9234.09     8858.77    111.50 o 
 -15   5   2    21932.96    22170.61    236.81 o 
 -13   5   2       17.59       69.42     17.47 o 
 -11   5   2    35220.31    34877.16    362.10 o 
  -9   5   2    29060.93    29230.03    304.31 o 
  -7   5   2    75347.66    79706.36    804.83 o 
  -5   5   2     1525.78     1656.55     29.97 o 
  -3   5   2      963.96      858.52     41.94 o 
  -1   5   2    16214.37    15352.27    155.57 o 
   1   5   2    57933.05    58927.80    856.40 o 
   3   5   2     3767.33     3535.30     64.64 o 
   5   5   2     2031.09     1956.03     31.97 o 
   7   5   2    35681.70    35527.35    650.76 o 
   9   5   2    21840.55    21490.58    328.90 o 
  11   5   2    15518.36    15486.10    318.18 o 
  13   5   2      234.37      288.60     22.83 o 
  15   5   2    15193.66    15309.68    340.31 o 
  17   5   2     1353.79     1233.24     36.01 o 
  19   5   2    10817.17    11017.05    270.18 o 
  21   5   2     1145.81     1204.15     41.99 o 
  23   5   2     1154.58     1092.32     51.83 o 
  25   5   2      199.27      201.89     41.81 o 
  27   5   2     2990.78     3097.28     81.42 o 
  29   5   2      814.47     1000.60     60.85 o 
  31   5   2     1694.02     1845.59     62.65 o 
  33   5   2      717.79      778.94     55.49 o 
  35   5   2      189.81      227.76     65.62 o 
 -36   6   2      437.87      453.52     55.80 o 
 -34   6   2     1229.38     1285.92     64.62 o 
 -32   6   2      596.59      517.36     57.03 o 
 -30   6   2     1935.26     2164.45     77.86 o 
 -28   6   2      320.56      358.54     47.33 o 
 -26   6   2     2728.59     2648.60     67.61 o 
 -24   6   2      454.47      433.79     40.71 o 
 -22   6   2    11016.36    10891.80    198.42 o 
 -20   6   2      624.97      694.31     37.10 o 
 -18   6   2      309.77      357.52     31.88 o 
 -16   6   2      134.66      105.56     26.36 o 
 -14   6   2     9891.80     9819.28    155.88 o 
 -12   6   2     5350.13     5410.37     74.44 o 
 -10   6   2     8260.83     8422.90    101.94 o 
  -8   6   2     1733.08     1679.92     32.99 o 
  -6   6   2     1914.09     2097.73     39.90 o 
  -4   6   2     5436.15     5240.57     66.54 o 
  -2   6   2     2605.69     2525.72     41.38 o 
   0   6   2      509.07      477.39     19.95 o 
   2   6   2       50.91       40.35     11.15 o 
   4   6   2    16174.82    15910.91    154.01 o 
   6   6   2    11654.24    11805.65    204.80 o 
   8   6   2    12603.52    11599.42    208.26 o 
  10   6   2     1275.41     1379.39     31.49 o 
  12   6   2     4390.20     3980.64     79.12 o 
  14   6   2     3057.51     2985.73     65.61 o 
  16   6   2      586.18      563.61     31.90 o 
  18   6   2      623.12      549.50     35.72 o 
  20   6   2      464.64      491.30     37.99 o 
  22   6   2     3379.66     3300.99     69.45 o 
  24   6   2      764.74      868.93     47.69 o 
  26   6   2     1001.85      951.65     52.65 o 
  28   6   2       81.92       65.36     47.02 o 
  30   6   2     2016.43     2112.53     65.38 o 
  32   6   2      414.00      481.24     54.16 o 
  34   6   2     1508.89     1638.53     89.07 o 
 -35   7   2       74.68       45.67     63.33 o 
 -33   7   2     3764.71     4131.91    138.45 o 
 -31   7   2      418.51      462.55     53.42 o 
 -29   7   2       21.44       34.59     47.89 o 
 -27   7   2     2019.93     2094.73     70.98 o 
 -25   7   2     7319.42     7625.97    140.82 o 
 -23   7   2       48.87       34.60     38.75 o 
 -21   7   2      237.14      296.86     37.27 o 
 -19   7   2    18279.46    18534.68    323.62 o 
 -17   7   2     3061.85     3139.84     76.69 o 
 -15   7   2    17293.00    17076.42    265.64 o 
 -13   7   2       57.57      123.51     25.06 o 
 -11   7   2    17198.22    17109.21    197.09 o 
  -9   7   2      618.02      662.05     27.38 o 
  -7   7   2    45809.87    47109.73    518.28 o 
  -5   7   2     1207.54     1134.76     39.89 o 
  -3   7   2     3784.08     3567.19     61.08 o 
  -1   7   2     9614.85     9336.81    149.53 o 
   1   7   2    34210.89    33432.18    425.38 o 
   3   7   2     2927.54     2718.77     63.70 o 
   5   7   2      201.92      230.01     20.13 o 
   7   7   2    20549.46    19451.82    323.47 o 
   9   7   2       81.35      266.94     22.56 o 
  11   7   2      586.91      685.62     29.83 o 
  13   7   2     3709.90     3708.26     72.21 o 
  15   7   2     6623.42     6458.26    177.60 o 
  17   7   2       94.52      159.51     34.78 o 
  19   7   2     5362.73     5293.34    114.84 o 
  21   7   2      488.29      507.43     44.73 o 
  23   7   2      828.05      825.65     56.75 o 
  25   7   2      463.10      409.52     51.42 o 
  27   7   2     1810.42     1716.60     65.47 o 
  29   7   2      336.44      321.35     55.76 o 
  31   7   2      981.03      974.83     62.56 o 
  33   7   2      396.77      489.06     58.35 o 
 -34   8   2        1.70       12.34     69.27 o 
 -32   8   2     3705.95     3996.54    106.97 o 
 -30   8   2     1107.73     1241.42     73.36 o 
 -28   8   2     1967.64     1893.54     63.56 o 
 -26   8   2        1.30      -45.54     45.54 o 
 -24   8   2     2812.74     2738.56     67.95 o 
 -22   8   2      417.43      426.75     41.98 o 
 -20   8   2    10322.20    10825.54    211.49 o 
 -18   8   2        6.47       76.91     34.25 o 
 -16   8   2     2959.87     2788.13     59.56 o 
 -14   8   2      363.18      443.01     35.72 o 
 -12   8   2    12609.11    12805.73    160.46 o 
 -10   8   2     4147.97     4435.27     85.70 o 
  -8   8   2      151.81       86.25     26.03 o 
  -6   8   2     2981.88     3151.27     60.57 o 
  -4   8   2    10089.78    10658.89    129.35 o 
  -2   8   2    24479.56    23517.70    261.90 o 
   0   8   2     4983.22     4708.92     72.26 o 
   2   8   2     8815.90     8292.13    109.30 o 
   4   8   2     3453.56     3250.15     62.70 o 
   6   8   2    11374.65    11083.28    244.13 o 
   8   8   2     3555.59     3426.05     63.64 o 
  10   8   2      168.71      191.09     29.12 o 
  12   8   2     2097.40     1850.24     51.04 o 
  14   8   2    15385.25    15525.99    415.70 o 
  16   8   2     4213.42     4101.11    121.28 o 
  18   8   2     5584.33     5240.42    145.43 o 
  20   8   2     1810.75     1667.87     59.77 o 
  22   8   2     5278.86     5431.08    188.34 o 
  24   8   2     1922.45     2140.41     70.25 o 
  26   8   2     5289.10     5130.04    111.96 o 
  28   8   2      231.69      167.70     56.19 o 
  30   8   2        2.21      -61.52     61.52 o 
  32   8   2     2629.77     2768.20    110.21 o 
 -31   9   2     1273.18     1361.54     79.93 o 
 -29   9   2       52.78       20.01     59.10 o 
 -27   9   2       11.88       32.51     48.40 o 
 -25   9   2       23.87      -42.84     46.18 o 
 -23   9   2     2056.72     2210.73     63.65 o 
 -21   9   2      465.59      530.32     51.02 o 
 -19   9   2     2135.58     2197.80     62.68 o 
 -17   9   2     3410.02     3407.40     70.85 o 
 -15   9   2        3.75       53.54     34.77 o 
 -13   9   2      707.64      856.12     39.58 o 
 -11   9   2      237.14      269.35     33.73 o 
  -9   9   2    14159.20    13991.69    180.01 o 
  -7   9   2     2374.61     2517.41     71.68 o 
  -5   9   2      169.75      189.64     32.73 o 
  -3   9   2     1827.12     1588.72     40.91 o 
  -1   9   2     2776.13     2754.16     69.13 o 
   1   9   2     2542.56     2507.96     68.71 o 
   3   9   2      647.06      718.11     33.59 o 
   5   9   2     6389.06     6116.59    131.17 o 
   7   9   2       85.10      159.52     31.22 o 
   9   9   2     1328.54     1183.14     45.81 o 
  11   9   2      176.16      151.60     33.51 o 
  13   9   2     5454.87     5285.20    178.23 o 
  15   9   2      139.91      146.32     37.35 o 
  17   9   2     4075.23     3870.73     96.61 o 
  19   9   2      948.80     1008.98     59.24 o 
  21   9   2      192.08      278.11     51.09 o 
  23   9   2       57.48       27.46     52.23 o 
  25   9   2      407.83      416.54     57.26 o 
  27   9   2      395.94      339.18     58.63 o 
  29   9   2      169.17      104.01     58.57 o 
 -28  10   2      105.63      152.04     61.59 o 
 -26  10   2      165.82      298.26     60.57 o 
 -24  10   2      411.08      383.88     59.00 o 
 -22  10   2     6975.35     7354.99    188.88 o 
 -20  10   2      586.50      742.30     49.31 o 
 -18  10   2     7492.52     7745.08    193.01 o 
 -16  10   2     1267.76     1301.88     52.40 o 
 -14  10   2     1663.21     1753.53     51.88 o 
 -12  10   2      615.18      711.55     40.74 o 
 -10  10   2    13107.52    13398.04    179.43 o 
  -8  10   2     5696.61     6054.49     97.78 o 
  -6  10   2     4021.50     4488.38     95.58 o 
  -4  10   2    12408.89    12828.05    160.95 o 
  -2  10   2     1524.44     1468.04     59.63 o 
   0  10   2       36.78      256.08     34.91 o 
   2  10   2     5760.18     6184.22    206.78 o 
   4  10   2    19232.10    19638.07    443.56 o 
   6  10   2      108.59      268.36     43.85 o 
   8  10   2    14178.81    13960.13    310.88 o 
  10  10   2      338.48      465.78     47.89 o 
  12  10   2     1276.56     1253.76     48.88 o 
  14  10   2        4.42       22.81     39.43 o 
  16  10   2    15784.37    15694.31    313.90 o 
  18  10   2      691.37      734.63     48.13 o 
  20  10   2     1749.04     1768.86     61.34 o 
  22  10   2     1728.63     1743.22     69.57 o 
  24  10   2     2876.83     2928.47     73.07 o 
  26  10   2      110.54       75.56     50.42 o 
 -25  11   2      135.11      108.00     60.41 o 
 -23  11   2      702.79      846.14     78.67 o 
 -21  11   2      849.95      916.59     62.37 o 
 -19  11   2      134.02       91.88     53.38 o 
 -17  11   2     3693.45     3623.17    124.36 o 
 -15  11   2       26.57       70.81     42.50 o 
 -13  11   2       11.26      105.72     41.60 o 
 -11  11   2      182.35      299.77     45.43 o 
  -9  11   2     6845.67     6888.43    113.77 o 
  -7  11   2        2.71      156.16     47.46 o 
  -5  11   2     2605.63     2505.82     64.72 o 
  -3  11   2      199.38      470.88     39.56 o 
  -1  11   2     1344.94     1509.64     46.88 o 
   1  11   2       72.69      271.69     58.98 o 
   3  11   2     6001.65     6070.33    104.04 o 
   5  11   2      205.22      242.26     48.88 o 
   7  11   2      417.05      452.74     41.35 o 
   9  11   2      775.59      790.89     45.73 o 
  11  11   2     4085.67     4273.35    128.76 o 
  13  11   2        9.33        3.71     42.96 o 
  15  11   2     1149.39     1078.06     71.08 o 
  17  11   2     2720.38     2370.63     68.78 o 
  19  11   2      333.65      429.74     48.96 o 
  21  11   2      940.11     1084.93     55.67 o 
  23  11   2      582.66      616.69     53.81 o 
 -20  12   2      422.58      456.19     60.33 o 
 -18  12   2       43.38       49.90     55.25 o 
 -16  12   2      281.98      453.73     55.98 o 
 -14  12   2      188.95      266.88     61.29 o 
 -12  12   2      237.41      337.47     51.57 o 
 -10  12   2        8.70       69.14     48.42 o 
  -8  12   2      928.82      946.05     54.06 o 
  -6  12   2       40.00       67.34     46.21 o 
  -4  12   2      104.89      166.11     42.47 o 
  -2  12   2      360.62      590.91     45.19 o 
   0  12   2      705.73      771.92     46.85 o 
   2  12   2      283.98      521.94     46.61 o 
   4  12   2     1869.37     1932.07     67.29 o 
   6  12   2      883.31      941.48     52.85 o 
   8  12   2        0.32      123.80     43.17 o 
  10  12   2      318.42      449.58     46.81 o 
  12  12   2     1261.98     1376.26     57.04 o 
  14  12   2      413.66      411.83     49.77 o 
  16  12   2       27.30        5.33     48.43 o 
  18  12   2     1654.06     1668.82     87.14 o 
 -15  13   2     2237.56     2221.24     81.30 o 
 -13  13   2      111.17      272.49     55.52 o 
 -11  13   2     2320.90     2493.94     75.14 o 
  -9  13   2       62.51      234.22     52.73 o 
  -7  13   2     7371.43     7023.42    129.52 o 
  -5  13   2      446.78      483.66     63.52 o 
  -3  13   2       59.03      238.52     67.32 o 
  -1  13   2     1183.83     1176.09    112.18 o 
   1  13   2     6197.43     6318.07    231.09 o 
   3  13   2        5.27      173.55     55.26 o 
   5  13   2      789.77      869.69     59.74 o 
   7  13   2     3419.25     3537.24     99.40 o 
   9  13   2     1143.64     1163.81     71.96 o 
  11  13   2     1657.08     1836.87     95.43 o 
  13  13   2      712.70      785.74     64.96 o 
 -41   1   3     1750.13     1972.94     69.80 o 
 -39   1   3     2309.00     2652.90     69.38 o 
 -37   1   3       20.67       30.66     45.62 o 
 -35   1   3       29.60        7.83     43.37 o 
 -33   1   3     6665.75     7041.70    117.40 o 
 -31   1   3     3471.33     3514.50     73.84 o 
 -29   1   3     4766.94     4740.36     95.28 o 
 -27   1   3      343.90      426.05     36.00 o 
 -25   1   3     8457.22     7979.31    123.28 o 
 -23   1   3     5128.76     4876.39     74.27 o 
 -21   1   3    42080.62    40456.40    456.91 o 
 -19   1   3     1226.88     1199.63     31.16 o 
 -17   1   3     5870.14     5563.59     80.75 o 
 -15   1   3    28179.85    26345.44    285.19 o 
 -13   1   3    64783.42    63649.89    774.90 o 
 -11   1   3     3493.83     3591.75     83.47 o 
  -9   1   3      633.81     1155.50    100.49 o 
  -7   1   3    81341.62    88348.46   3208.51 o 
  -5   1   3    37050.59    41223.16   1715.24 o 
  -3   1   3    65071.68    74408.64   5714.32 o 
  -1   1   3     1121.99      857.97     81.26 o 
   1   1   3    60315.59    63866.06   2786.08 o 
   3   1   3    58916.77    69645.00   2173.54 o 
   7   1   3     1032.60     1186.81     32.64 o 
   9   1   3       43.19       62.83     14.16 o 
  11   1   3    40286.07    40541.83    504.90 o 
  13   1   3    43572.01    43477.37    465.05 o 
  15   1   3     7369.46     7626.02     90.13 o 
  17   1   3     2159.67     2093.40     56.40 o 
  19   1   3    17626.75    17860.54    189.26 o 
  21   1   3    17915.88    18256.54    194.42 o 
  23   1   3     6929.85     6959.91     93.55 o 
  25   1   3      808.68      865.29     41.72 o 
  27   1   3     2578.85     2614.11     76.99 o 
  29   1   3     4254.70     4236.17     95.12 o 
  31   1   3     4348.45     4443.80    100.55 o 
  33   1   3      826.35      920.43     59.19 o 
  35   1   3      255.62      244.03     61.97 o 
  37   1   3      854.78      861.61     62.18 o 
 -40   2   3      315.59      267.60     55.81 o 
 -38   2   3     4361.02     4834.69    117.27 o 
 -36   2   3      257.07      264.14     55.08 o 
 -34   2   3     1601.64     1863.27     58.72 o 
 -32   2   3     1548.32     1688.29     59.91 o 
 -30   2   3     6343.99     6358.00    108.15 o 
 -28   2   3      708.54      645.78     39.55 o 
 -26   2   3    10918.21    10620.11    199.96 o 
 -24   2   3     2114.35     2077.04     46.20 o 
 -22   2   3       18.30       17.40     24.23 o 
 -20   2   3     6982.69     6683.00     96.17 o 
 -18   2   3    16921.39    16380.13    188.64 o 
 -16   2   3      389.09      309.60     17.78 o 
 -14   2   3     3609.45     3270.97     80.08 o 
 -12   2   3    22652.87    22741.16    388.19 o 
 -10   2   3      237.21      363.31     19.86 o 
  -6   2   3     6481.64     6975.87    219.72 o 
  -4   2   3     7292.19     7879.11    277.79 o 
  -2   2   3     1947.88     2343.00    139.85 o 
   0   2   3    63725.85    68833.55   1384.12 o 
   2   2   3     1480.18     1297.69     62.39 o 
   6   2   3       86.80      159.66     14.46 o 
   8   2   3    13058.04    12669.55    233.53 o 
  10   2   3      923.17      897.18     31.60 o 
  12   2   3    41997.69    41716.02    521.24 o 
  14   2   3     7434.00     6834.65    113.83 o 
  16   2   3     1637.92     1724.13     37.84 o 
  18   2   3     7913.94     7486.27     93.40 o 
  20   2   3    13258.54    13229.24    147.58 o 
  22   2   3     2173.39     2103.65     46.67 o 
  24   2   3      182.11       97.99     35.24 o 
  26   2   3    12817.55    13253.26    168.24 o 
  28   2   3      238.92      260.97     42.50 o 
  30   2   3     1666.11     1788.63     95.74 o 
  32   2   3       61.09       92.77     51.74 o 
  34   2   3     5843.31     6640.11    142.85 o 
  36   2   3        6.24       -7.18     55.62 o 
  38   2   3     1996.62     2556.39    147.80 o 
 -39   3   3      177.45      262.78     58.10 o 
 -37   3   3     2607.40     2598.52     75.93 o 
 -35   3   3     3166.66     3149.93     80.29 o 
 -33   3   3       46.60       17.34     44.24 o 
 -31   3   3     2068.59     2075.45     60.43 o 
 -29   3   3     7007.52     7068.40    143.53 o 
 -27   3   3     3206.43     3280.10     83.51 o 
 -25   3   3      809.80      742.19     36.89 o 
 -23   3   3    20074.48    19533.88    211.93 o 
 -21   3   3      773.61      883.08     30.18 o 
 -19   3   3     2825.91     2759.96     50.16 o 
 -17   3   3     2101.90     1901.89     36.44 o 
 -15   3   3    25333.31    24804.45    257.93 o 
 -13   3   3      316.09      363.85     17.16 o 
 -11   3   3    59280.84    60703.95    703.79 o 
  -9   3   3    10432.41    10412.19    143.59 o 
  -7   3   3     2675.05     2517.18     48.02 o 
  -5   3   3      827.12      573.09    189.61 o 
  -3   3   3    84493.42    62095.23  13570.78 o 
  -1   3   3    26441.15    26365.52    495.48 o 
   1   3   3    35686.94    34770.86    842.29 o 
   3   3   3    27485.49    25903.57    453.37 o 
   5   3   3    32297.97    35083.28    707.85 o 
   7   3   3      127.52      183.64     15.38 o 
   9   3   3     6432.59     7299.47    105.96 o 
  11   3   3    55732.31    55268.40    774.19 o 
  13   3   3      153.68      153.55     21.80 o 
  15   3   3    13349.79    12793.88    195.88 o 
  17   3   3     1022.07      935.92     36.07 o 
  19   3   3    11187.69    11380.15    186.76 o 
  21   3   3      164.49       79.50     31.81 o 
  23   3   3    18671.60    19100.81    237.39 o 
  25   3   3     1589.60     1544.77     51.83 o 
  27   3   3      117.01      115.28     46.23 o 
  29   3   3     2273.72     2234.22     71.08 o 
  31   3   3     1849.51     1966.45     71.11 o 
  33   3   3      149.77       80.63     57.59 o 
  35   3   3      170.35      177.03     60.45 o 
  37   3   3     1916.82     2078.30     77.96 o 
 -40   4   3     3291.35     3634.84    181.46 o 
 -38   4   3      973.12     1026.02     67.39 o 
 -36   4   3     6733.09     7473.67    144.04 o 
 -34   4   3     1486.90     1562.53     78.37 o 
 -32   4   3      657.62      694.72     48.97 o 
 -30   4   3    11625.24    12062.48    204.55 o 
 -28   4   3    10038.53     9710.99    216.57 o 
 -26   4   3      660.99      618.48     37.87 o 
 -24   4   3     5497.86     5359.98     83.54 o 
 -22   4   3    39625.66    40370.49    434.83 o 
 -20   4   3     1633.41     1670.99     38.08 o 
 -18   4   3    17327.97    16926.66    197.45 o 
 -16   4   3     2735.29     2790.75     48.93 o 
 -14   4   3    21480.44    21613.49    220.00 o 
 -12   4   3       56.71       88.54     15.43 o 
 -10   4   3    78809.05    79662.37    841.04 o 
  -8   4   3      194.84      357.86     16.32 o 
  -6   4   3       48.03      205.80     21.99 o 
  -4   4   3    13740.62    14433.12    198.74 o 
  -2   4   3     9541.04     8448.43    150.43 o 
   0   4   3     1417.81     1448.01     30.68 o 
   2   4   3    51346.60    50133.89    805.03 o 
   4   4   3    18404.53    18313.31    365.76 o 
   6   4   3      549.32      610.51     26.94 o 
   8   4   3    21906.54    21329.23    420.38 o 
  10   4   3    46585.91    46312.01    854.46 o 
  12   4   3      474.01      513.35     25.92 o 
  14   4   3     4340.94     3967.77     62.74 o 
  16   4   3    17685.64    16911.00    264.82 o 
  18   4   3     4000.30     3689.04     99.77 o 
  20   4   3    11006.05    11169.55    263.52 o 
  22   4   3     3551.13     3462.06     69.95 o 
  24   4   3    11121.83    11031.56    223.35 o 
  26   4   3       75.75       52.63     42.58 o 
  28   4   3    16694.54    17319.59    279.39 o 
  30   4   3      491.61      446.03     51.24 o 
  32   4   3     2385.46     2318.02     69.98 o 
  34   4   3        5.18       31.92     59.41 o 
  36   4   3     5964.21     6477.81    171.31 o 
 -39   5   3      813.24      977.45     85.66 o 
 -37   5   3     1003.29     1115.35     69.55 o 
 -35   5   3     3485.01     3591.64    118.78 o 
 -33   5   3      461.39      519.53     60.70 o 
 -31   5   3      452.29      432.78     52.29 o 
 -29   5   3      354.76      331.26     42.84 o 
 -27   5   3     3055.58     3130.18    103.10 o 
 -25   5   3     3048.74     2947.81     67.91 o 
 -23   5   3     9056.02     9117.65    117.66 o 
 -21   5   3     3003.03     3024.39     58.56 o 
 -19   5   3     1434.33     1395.82     35.38 o 
 -17   5   3       44.85      153.95     22.17 o 
 -15   5   3     8567.31     8582.49    115.49 o 
 -13   5   3    10551.05    10731.62    145.93 o 
 -11   5   3    17953.61    17834.95    203.98 o 
  -9   5   3    30281.15    31559.48    348.95 o 
  -7   5   3        4.58       89.88     12.57 o 
  -5   5   3      809.24      961.28     49.69 o 
  -3   5   3     8863.53     9680.11    127.60 o 
  -1   5   3    39197.90    40400.82    607.86 o 
   1   5   3    27791.66    27234.53    376.55 o 
   3   5   3     7999.64     7594.33    127.50 o 
   5   5   3     1036.93      965.63     27.53 o 
   7   5   3     1805.40     1980.21     39.99 o 
   9   5   3     6228.40     6172.93    100.75 o 
  11   5   3    15715.62    15254.49    247.82 o 
  13   5   3    15390.16    15008.41    329.16 o 
  15   5   3     6817.12     6403.29    107.49 o 
  17   5   3     1253.77     1226.19     39.44 o 
  19   5   3      186.94      293.13     35.09 o 
  21   5   3     4235.96     4349.42    112.78 o 
  23   5   3    11804.26    11671.10    240.52 o 
  25   5   3     2011.30     1989.64     85.53 o 
  27   5   3     2100.10     2014.99     63.26 o 
  29   5   3      197.68      152.39     49.03 o 
  31   5   3      694.75      707.98     55.90 o 
  33   5   3      174.99      129.65     52.99 o 
  35   5   3      784.09      777.25     76.59 o 
 -36   6   3        3.23      -48.59     62.09 o 
 -34   6   3     3393.08     3500.02    118.87 o 
 -32   6   3     2669.05     2686.73     90.95 o 
 -30   6   3     5105.71     5496.73    157.08 o 
 -28   6   3      344.20      444.24     50.47 o 
 -26   6   3    13927.60    14246.91    276.94 o 
 -24   6   3    10955.97    11027.63    203.01 o 
 -22   6   3      116.52       85.79     30.35 o 
 -20   6   3     8173.08     8590.92    165.97 o 
 -18   6   3     5559.83     5756.22     84.22 o 
 -16   6   3     9609.70     9923.45    130.68 o 
 -14   6   3     2402.46     2333.63     47.56 o 
 -12   6   3    38560.91    38233.16    463.86 o 
 -10   6   3     1989.22     2074.94     49.54 o 
  -8   6   3     2972.46     3035.19     56.70 o 
  -6   6   3      806.49      764.75     32.73 o 
  -4   6   3    26794.53    27371.75    308.85 o 
  -2   6   3     5518.22     5852.19     84.10 o 
   0   6   3    45658.82    45717.05    649.57 o 
   2   6   3     5616.67     5388.47     69.54 o 
   4   6   3     1078.69     1082.09     26.25 o 
   6   6   3       66.14      110.56     20.25 o 
   8   6   3    17824.25    17355.12    262.43 o 
  10   6   3     6798.26     6792.94    140.77 o 
  12   6   3    29439.99    28080.68    561.74 o 
  14   6   3     9491.71     9518.49    173.55 o 
  16   6   3      850.96      765.20     36.89 o 
  18   6   3     2693.93     2686.65     68.22 o 
  20   6   3    12549.57    12719.95    243.90 o 
  22   6   3     3395.38     3397.46     79.59 o 
  24   6   3     1407.50     1494.69     55.27 o 
  26   6   3    10821.91    10928.19    205.61 o 
  28   6   3       41.14       18.20     48.42 o 
  30   6   3     1110.13     1064.54     58.82 o 
  32   6   3      748.38      826.12     58.70 o 
  34   6   3     4423.32     4622.39    139.39 o 
 -35   7   3      278.29      240.71     60.70 o 
 -33   7   3     5014.81     5195.49    128.06 o 
 -31   7   3      677.80      691.11     82.54 o 
 -29   7   3      836.65      861.52     60.20 o 
 -27   7   3        3.29       76.87     48.43 o 
 -25   7   3     8526.31     8452.31    192.72 o 
 -23   7   3       48.41        9.60     40.40 o 
 -21   7   3    17650.98    18190.24    325.06 o 
 -19   7   3     2698.83     2757.23     76.62 o 
 -17   7   3      840.24      927.71     37.75 o 
 -15   7   3     2211.37     2235.15     47.00 o 
 -13   7   3    27702.26    27873.78    327.04 o 
 -11   7   3      176.41      254.99     27.43 o 
  -9   7   3     7520.77     7876.85    105.76 o 
  -7   7   3    17837.47    17907.62    214.32 o 
  -5   7   3     3585.34     3378.78     95.39 o 
  -3   7   3     2613.73     2110.96     41.77 o 
  -1   7   3     9106.41     8863.15    152.14 o 
   1   7   3    25179.65    23265.66    293.15 o 
   3   7   3       23.92       20.51     22.01 o 
   5   7   3    13206.48    12790.39    157.38 o 
   7   7   3     1826.08     1839.72     60.46 o 
   9   7   3      713.94      759.39     30.28 o 
  11   7   3        0.66       43.02     25.19 o 
  13   7   3    21881.22    21851.27    390.24 o 
  15   7   3       48.14      140.12     33.38 o 
  17   7   3     3619.20     3481.19     94.07 o 
  19   7   3      233.39      260.35     39.07 o 
  21   7   3    10602.92    10824.41    217.40 o 
  23   7   3       14.73       -2.31     43.41 o 
  25   7   3     2898.26     2912.60     89.50 o 
  27   7   3     1389.13     1448.91     62.25 o 
  29   7   3     1027.02     1008.78     78.97 o 
  31   7   3      353.53      419.46     57.77 o 
 -34   8   3      556.85      577.55     63.23 o 
 -32   8   3      274.55      255.56     60.03 o 
 -30   8   3     2050.05     2135.74     76.77 o 
 -28   8   3      157.32      219.95     59.54 o 
 -26   8   3      789.71      764.29     56.30 o 
 -24   8   3     1172.25     1214.35     57.29 o 
 -22   8   3     7018.59     7105.02    140.80 o 
 -20   8   3     1557.94     1680.24     53.05 o 
 -18   8   3      381.79      474.27     41.03 o 
 -16   8   3      200.02      303.92     35.79 o 
 -14   8   3     4398.85     4557.57     82.51 o 
 -12   8   3     4382.37     4424.40     79.05 o 
 -10   8   3      400.12      561.83     31.59 o 
  -8   8   3     5461.13     5084.91     80.05 o 
  -6   8   3      215.58      284.33     27.93 o 
  -4   8   3     2356.97     2195.00     46.52 o 
  -2   8   3      410.06      287.05     27.07 o 
   0   8   3     8344.30     7825.54    121.03 o 
   2   8   3     2902.40     2867.91     56.44 o 
   4   8   3      424.45      505.91     28.53 o 
   6   8   3     1189.62     1198.15     36.89 o 
   8   8   3      236.43      275.16     30.30 o 
  10   8   3     1068.60     1011.91     36.55 o 
  12   8   3      469.09      543.36     35.80 o 
  14   8   3     3643.14     3510.73     74.25 o 
  16   8   3      555.02      545.90     39.52 o 
  18   8   3      613.26      569.60     41.07 o 
  20   8   3       54.29       91.37     45.36 o 
  22   8   3     1027.73      897.90     55.16 o 
  24   8   3      179.09       92.65     51.10 o 
  26   8   3     1402.17     1300.22     63.93 o 
  28   8   3     1059.86      968.62     72.80 o 
  30   8   3       71.88       10.38     56.54 o 
 -31   9   3     1785.05     1795.33     74.64 o 
 -29   9   3      644.82      712.51     62.72 o 
 -27   9   3     1340.23     1442.37     68.86 o 
 -25   9   3      599.69      711.22     58.85 o 
 -23   9   3     4383.64     4225.20     96.34 o 
 -21   9   3     3606.24     3402.20     92.30 o 
 -19   9   3      138.07      190.21     42.04 o 
 -17   9   3     1752.52     1843.76     54.40 o 
 -15   9   3     9652.43     9496.92    136.93 o 
 -13   9   3     3067.06     2824.24     63.23 o 
 -11   9   3     5672.39     5698.75     94.58 o 
  -9   9   3     5254.50     5044.78     90.54 o 
  -7   9   3     6730.20     6333.13    122.49 o 
  -5   9   3     7416.07     7716.92    125.14 o 
  -3   9   3    24369.14    23940.17    390.54 o 
  -1   9   3      463.24      432.71     42.39 o 
   1   9   3        3.90        8.00     55.07 o 
   3   9   3    21998.12    21380.14    262.46 o 
   5   9   3    11512.93    12239.28    493.59 o 
   7   9   3     1122.84     1138.65     47.63 o 
   9   9   3     1854.98     1803.11     49.55 o 
  11   9   3    24066.89    23772.22    681.18 o 
  13   9   3     2029.72     2085.59     77.45 o 
  15   9   3     7922.18     7533.00    150.62 o 
  17   9   3       36.48       72.30     43.29 o 
  19   9   3     7669.15     7304.37    164.13 o 
  21   9   3      792.85      823.17     49.00 o 
  23   9   3     7531.02     7352.66    212.78 o 
  25   9   3       32.78       36.79     47.22 o 
  27   9   3       34.60      -52.07     52.07 o 
 -28  10   3      155.02       95.92     76.24 o 
 -26  10   3      126.02      111.76     58.24 o 
 -24  10   3     1010.76     1026.35     64.15 o 
 -22  10   3      471.98      550.30     57.52 o 
 -20  10   3      309.57      428.87     48.83 o 
 -18  10   3     4898.16     5144.76    117.74 o 
 -16  10   3     1658.40     1539.13     55.04 o 
 -14  10   3       83.51      153.56     41.20 o 
 -12  10   3      713.65      709.41     44.11 o 
 -10  10   3     6519.13     6666.03    110.76 o 
  -8  10   3      929.71      986.10     44.23 o 
  -6  10   3       64.14       39.52     35.93 o 
  -4  10   3      861.84      983.63     43.65 o 
  -2  10   3     3928.37     3917.47     81.68 o 
   0  10   3     1470.66     1462.13     65.83 o 
   2  10   3      294.61      306.91     38.11 o 
   4  10   3     1154.87      989.76     44.51 o 
   6  10   3     4396.20     4359.42    133.98 o 
   8  10   3     2399.67     2337.12     92.14 o 
  10  10   3     2000.02     1899.88     81.90 o 
  12  10   3       73.79      117.39     40.13 o 
  14  10   3     1699.67     1626.48     81.24 o 
  16  10   3     1731.18     1588.30     54.79 o 
  18  10   3     1262.30     1211.55     61.61 o 
  20  10   3       24.26      -13.53     45.71 o 
  22  10   3       43.23      100.93     53.66 o 
  24  10   3      969.49      801.05     57.62 o 
  26  10   3      857.15      706.64    183.56 o 
 -25  11   3      436.39      420.08     61.09 o 
 -23  11   3     1053.19      949.14     64.57 o 
 -21  11   3     1602.58     1642.12     69.70 o 
 -19  11   3      555.64      657.36     54.70 o 
 -17  11   3        9.02        9.32     48.15 o 
 -15  11   3     4211.30     4089.40     89.86 o 
 -13  11   3     1083.80     1157.63     60.60 o 
 -11  11   3     1388.74     1419.51     53.59 o 
  -9  11   3       75.51       92.15     41.03 o 
  -7  11   3     2666.73     2337.20     61.31 o 
  -5  11   3      787.49      839.63     78.73 o 
  -3  11   3     7585.51     8104.55    127.76 o 
  -1  11   3     1004.38     1153.78     59.52 o 
   1  11   3     1219.84     1398.52     51.34 o 
   3  11   3     4357.17     4845.75    108.47 o 
   5  11   3    10162.65    10267.03    314.30 o 
   7  11   3      164.35      241.37     48.95 o 
   9  11   3      356.88      394.79     47.68 o 
  11  11   3     6329.07     5811.52    156.25 o 
  13  11   3     3471.05     3208.96    133.64 o 
  15  11   3     1543.33     1641.96     65.86 o 
  17  11   3       23.41       48.43     53.39 o 
  19  11   3     3686.25     3551.75     92.20 o 
  21  11   3      969.45      873.60     57.76 o 
 -20  12   3     1080.07     1163.83     62.82 o 
 -18  12   3     1835.58     1815.03     67.55 o 
 -16  12   3     1042.19     1228.80     60.43 o 
 -14  12   3      434.99      447.59     51.97 o 
 -12  12   3      335.92      343.79     50.39 o 
 -10  12   3     3602.16     3698.74     97.22 o 
  -8  12   3     2241.45     2368.15     68.16 o 
  -6  12   3      451.15      622.79     50.31 o 
  -4  12   3      524.75      678.25     50.12 o 
  -2  12   3     1979.52     2334.07     66.41 o 
   0  12   3     4662.56     5237.02    105.03 o 
   2  12   3     3077.97     3484.05    199.68 o 
   4  12   3      257.06      490.21     75.87 o 
   6  12   3      229.54      259.86     50.55 o 
   8  12   3     1713.86     1679.72     63.19 o 
  10  12   3     1648.54     1715.32     68.89 o 
  12  12   3       82.75      146.26     51.53 o 
  14  12   3      264.86      212.49     54.23 o 
  16  12   3     1246.43     1101.57     63.49 o 
  18  12   3     1396.11     1320.40     84.14 o 
 -15  13   3       44.01      247.82     67.90 o 
 -13  13   3      835.03      954.23     58.58 o 
 -11  13   3       57.84      208.83     51.89 o 
  -9  13   3      427.65      418.92     52.82 o 
  -7  13   3      420.67      472.19     52.64 o 
  -5  13   3      493.23      565.10     52.50 o 
  -3  13   3       71.25      183.37     49.62 o 
  -1  13   3      846.62     1024.51     56.65 o 
   1  13   3      259.70      446.42     51.78 o 
   3  13   3       13.29      214.84     51.02 o 
   5  13   3     1154.25     1128.95     59.10 o 
   7  13   3       30.63      136.87     51.73 o 
   9  13   3      238.79      328.42     54.44 o 
  11  13   3      238.08      263.34     58.59 o 
 -40   0   4     5755.89     6574.26    218.84 o 
 -38   0   4     5804.03     6670.23    218.23 o 
 -36   0   4     2548.34     2857.77    131.84 o 
 -34   0   4    11965.41    12941.65    335.43 o 
 -32   0   4    12565.34    12297.01    301.73 o 
 -30   0   4     2354.24     2401.10     88.01 o 
 -28   0   4       39.92       29.30     69.04 o 
 -26   0   4    77208.73    73820.73   1525.97 o 
 -24   0   4       47.20      148.05     42.52 o 
 -22   0   4    17554.02    17724.79    374.29 o 
 -20   0   4      692.47      849.62     51.48 o 
 -18   0   4   174868.70   174623.41   3154.26 o 
 -16   0   4      955.75     1177.45     39.15 o 
 -14   0   4   168582.69   174828.41   3443.88 o 
 -10   0   4    15435.41    16907.40   1125.63 o 
  -8   0   4    23305.70    27257.35    823.65 o 
  -6   0   4   180509.00   200637.98   8719.52 o 
  -4   0   4    40377.83    55086.18   2409.14 o 
  -2   0   4    81152.55   115192.91   5014.12 o 
   0   0   4   183317.69   226908.03   9859.58 o 
   4   0   4    15149.68    18117.96   1615.31 o 
   6   0   4    21553.48    25919.07   1060.43 o 
   8   0   4   114757.46   126615.12   2179.59 o 
  10   0   4      635.47      521.85     28.05 o 
  12   0   4    53510.01    51342.16    898.21 o 
  14   0   4       66.02       14.36     39.77 o 
  16   0   4     6804.73     7095.66    236.50 o 
  18   0   4        2.59       21.91     45.24 o 
  20   0   4    32868.69    33175.31    593.22 o 
  22   0   4     6557.03     6721.99    191.03 o 
  24   0   4     4010.55     4091.96    185.11 o 
  26   0   4     2083.27     2115.08    119.51 o 
  28   0   4     2194.10     2209.42    115.57 o 
  30   0   4       31.88        6.27     75.97 o 
  32   0   4    10356.05    11058.95    283.43 o 
  34   0   4     3342.38     3713.56    274.27 o 
  36   0   4        5.95      -22.84     88.52 o 
 -41   1   4     1490.40     1605.11     76.33 o 
 -39   1   4     2787.03     3006.05    102.60 o 
 -37   1   4     1169.42     1204.30     96.00 o 
 -35   1   4      755.70      804.87     55.22 o 
 -33   1   4      104.87      -26.51     45.21 o 
 -31   1   4     6170.50     5917.11    114.10 o 
 -29   1   4     4870.37     4691.87    116.40 o 
 -27   1   4     7626.33     7238.90    159.05 o 
 -25   1   4     2113.69     1928.42     57.66 o 
 -23   1   4      414.29      458.42     35.79 o 
 -21   1   4       99.71       63.97     19.87 o 
 -19   1   4     6586.61     6168.72     99.28 o 
 -17   1   4     5799.42     5192.01     72.22 o 
 -15   1   4     7491.95     6510.15     96.32 o 
 -13   1   4    10843.63    10112.33    353.03 o 
 -11   1   4     6011.78     3023.57   1472.52 o 
  -9   1   4     2702.34     3161.68    116.62 o 
  -7   1   4     3870.33     4434.59     97.11 o 
  -5   1   4    68225.77    78103.38   3404.03 o 
  -3   1   4      298.18      559.50    760.31 o 
  -1   1   4    39364.11    44211.38   1935.28 o 
   1   1   4       20.01       21.80     19.71 o 
   5   1   4      997.73     1009.31     53.28 o 
   7   1   4    32135.93    33216.12    466.82 o 
   9   1   4     3634.55     4136.00     86.52 o 
  11   1   4    30327.81    30688.83    399.83 o 
  13   1   4     6353.74     6230.02     99.94 o 
  15   1   4     8679.23     8357.12    130.18 o 
  17   1   4     1186.90     1167.58     52.39 o 
  19   1   4    15175.12    15291.48    206.19 o 
  21   1   4    14157.26    14053.10    193.90 o 
  23   1   4     1158.62     1130.19     49.24 o 
  25   1   4     2253.77     2374.20     79.05 o 
  27   1   4     2968.16     2942.52     86.74 o 
  29   1   4      615.83      578.49     57.79 o 
  31   1   4     4060.24     4053.87    119.90 o 
  33   1   4     4753.64     4953.66    221.71 o 
  35   1   4        9.92       46.99     61.46 o 
  37   1   4      112.64      163.43    114.80 o 
 -40   2   4       67.78        6.33     92.75 o 
 -38   2   4      236.93      212.06     51.75 o 
 -36   2   4     4865.29     5286.68    113.39 o 
 -34   2   4     1531.40     1611.45     62.75 o 
 -32   2   4     1715.67     1947.94     77.38 o 
 -30   2   4      792.42      757.79     48.47 o 
 -28   2   4    17106.27    17061.27    243.76 o 
 -26   2   4     1765.99     1641.14     58.06 o 
 -24   2   4    22988.18    22540.19    290.14 o 
 -22   2   4      859.45      829.66     34.90 o 
 -20   2   4     8022.39     7804.06    123.57 o 
 -18   2   4     1560.37     1460.54     53.35 o 
 -16   2   4    47581.61    47715.57    580.57 o 
 -14   2   4      323.32      454.18     29.46 o 
 -12   2   4     1707.44     1611.88     51.28 o 
 -10   2   4    29299.25    30262.60    685.82 o 
  -8   2   4    57177.45    35800.54  16532.87 o 
  -6   2   4       46.32       51.06     30.30 o 
  -4   2   4     5144.66     7095.65    646.50 o 
  -2   2   4    51621.16    50866.51   2657.75 o 
   0   2   4    18858.28    21837.34    613.38 o 
   2   2   4    28724.13    32600.18   1157.57 o 
   4   2   4    39047.07    44065.10   1195.28 o 
   6   2   4    18892.38    19476.30    546.01 o 
   8   2   4      582.95      577.82     23.50 o 
  10   2   4    26204.45    25680.45    508.06 o 
  12   2   4      141.06      138.98     22.05 o 
  14   2   4     1899.78     2112.59     52.28 o 
  16   2   4     2217.39     2153.37     48.86 o 
  18   2   4    15681.58    15146.75    209.76 o 
  20   2   4      362.43      403.80     36.47 o 
  22   2   4     8138.02     8158.82    122.59 o 
  24   2   4      278.08      248.28     44.13 o 
  26   2   4      992.91      859.74     54.13 o 
  28   2   4       11.45       52.75     52.72 o 
  30   2   4     5021.98     5334.72    123.00 o 
  32   2   4       91.12       -5.33     58.81 o 
  34   2   4     1464.55     1585.08     75.97 o 
  36   2   4      457.03      475.61     75.38 o 
 -41   3   4     2772.33     3076.72    394.16 o 
 -39   3   4        6.68      -22.75     59.67 o 
 -37   3   4     3735.90     4236.05    118.40 o 
 -35   3   4       49.30       -5.82     48.48 o 
 -33   3   4      155.95      190.41     46.56 o 
 -31   3   4       36.66      -32.98     41.72 o 
 -29   3   4    15095.49    15398.78    227.65 o 
 -27   3   4      987.02      912.25     44.23 o 
 -25   3   4     5085.37     5201.94     93.53 o 
 -23   3   4     4490.01     4283.46     84.18 o 
 -21   3   4     6432.58     5990.17     94.98 o 
 -19   3   4     1571.68     1561.30     43.61 o 
 -17   3   4    19650.54    19621.56    258.27 o 
 -15   3   4    34230.05    32917.74    407.89 o 
 -13   3   4      885.95      988.95     32.55 o 
 -11   3   4    54480.85    54765.08    750.55 o 
  -9   3   4    18643.18    17842.91    242.87 o 
  -7   3   4     1149.67     1173.87     41.24 o 
  -5   3   4    21488.54    22814.99    379.00 o 
  -3   3   4    51512.11    53691.05   1198.89 o 
  -1   3   4       19.58       43.62     20.71 o 
   1   3   4    50784.59    50564.78    891.75 o 
   3   3   4     2936.86     3167.13    101.83 o 
   5   3   4    43753.03    42463.60    675.21 o 
   7   3   4     1780.39     1738.18     50.86 o 
   9   3   4    63201.98    63227.66   1042.89 o 
  11   3   4     9349.41     9175.18    150.23 o 
  13   3   4      365.11      447.55     29.64 o 
  15   3   4    17538.44    16493.60    238.81 o 
  17   3   4    19571.12    18791.37    280.51 o 
  19   3   4       42.19       22.47     31.75 o 
  21   3   4     5784.62     5752.24    130.23 o 
  23   3   4    19164.36    19773.78    250.59 o 
  25   3   4     1164.20     1291.80     76.87 o 
  27   3   4     2101.18     2305.82     79.14 o 
  29   3   4     1737.70     1639.01     88.07 o 
  31   3   4     5724.78     6027.13    146.29 o 
  33   3   4      214.80      181.82     70.83 o 
  35   3   4     3113.87     3296.37    150.18 o 
 -40   4   4      448.53      532.66     82.64 o 
 -38   4   4      489.04      574.47     56.72 o 
 -36   4   4      196.49      192.28     61.27 o 
 -34   4   4      317.02      329.68     49.79 o 
 -32   4   4       60.37       13.97     45.05 o 
 -30   4   4      108.79       40.10     42.87 o 
 -28   4   4     1459.94     1395.94     76.41 o 
 -26   4   4     2433.15     2349.68     63.40 o 
 -24   4   4     2295.81     2172.28     53.96 o 
 -22   4   4      120.35      152.19     31.02 o 
 -20   4   4     1128.74     1207.22     52.31 o 
 -18   4   4     5207.33     5301.30     84.57 o 
 -16   4   4     4033.78     4196.94     79.31 o 
 -14   4   4     4358.12     4524.41     72.44 o 
 -12   4   4     5879.46     5870.16     91.42 o 
 -10   4   4      639.55      717.65     26.34 o 
  -8   4   4       53.99       63.06     19.42 o 
  -6   4   4     6274.25     3556.72   1317.84 o 
  -4   4   4    17905.88     8984.53   4154.25 o 
  -2   4   4      105.43      169.89     38.62 o 
   0   4   4     3700.40     3693.00     73.14 o 
   2   4   4     4584.08     4582.85     83.44 o 
   4   4   4    12350.84    12298.91    264.69 o 
   6   4   4       41.25       48.50     16.09 o 
   8   4   4     7108.86     7663.67    235.52 o 
  10   4   4     3064.72     3018.47    100.71 o 
  12   4   4      961.13      978.61     34.65 o 
  14   4   4        4.49       55.35     27.11 o 
  16   4   4       12.87        0.96     27.20 o 
  18   4   4     2365.51     2304.48     62.97 o 
  20   4   4      477.95      492.22     38.05 o 
  22   4   4     1590.72     1463.47     61.78 o 
  24   4   4     1524.42     1572.72     57.71 o 
  26   4   4      100.68      -38.07     46.38 o 
  28   4   4       11.28      -50.87     50.87 o 
  30   4   4      492.80      344.48     64.44 o 
  32   4   4     1138.15     1123.23     65.91 o 
  34   4   4      124.58      143.21     61.87 o 
 -39   5   4     1151.60     1385.84     84.48 o 
 -37   5   4      218.85      287.79     69.25 o 
 -35   5   4      545.39      505.68     81.62 o 
 -33   5   4      637.66      749.82     75.78 o 
 -31   5   4      833.64      735.90     52.43 o 
 -29   5   4     8793.08     8651.64    251.22 o 
 -27   5   4     4179.48     4380.14    134.49 o 
 -25   5   4      540.10      589.98     42.09 o 
 -23   5   4     1250.60     1201.59     46.39 o 
 -21   5   4    12400.95    12289.65    175.05 o 
 -19   5   4    10832.12    11719.46    166.63 o 
 -17   5   4    17233.44    16645.72    212.66 o 
 -15   5   4      102.08      131.29     19.85 o 
 -13   5   4      485.39      550.50     25.69 o 
 -11   5   4    24306.10    24073.08    429.02 o 
  -9   5   4    37258.34    37611.73    514.90 o 
  -7   5   4      822.61      846.42     36.37 o 
  -5   5   4     3450.54     3489.23     73.23 o 
  -3   5   4    34877.80    33724.93    474.69 o 
  -1   5   4    30982.24    31473.76    406.90 o 
   1   5   4    22643.14    21575.67    332.84 o 
   3   5   4      263.31      346.26     21.92 o 
   5   5   4     5998.19     5396.20     93.48 o 
   7   5   4    21254.21    19472.28    397.29 o 
   9   5   4    20513.34    19647.93    413.34 o 
  11   5   4      429.67      574.51     26.65 o 
  13   5   4     1987.11     1929.38     45.47 o 
  15   5   4    23064.55    21788.37    338.16 o 
  17   5   4     2996.36     3061.99     78.82 o 
  19   5   4     3241.28     3191.27     76.70 o 
  21   5   4     1163.33     1244.84     51.87 o 
  23   5   4    12333.75    12489.46    241.64 o 
  25   5   4     2250.53     2412.71     72.92 o 
  27   5   4     6009.65     6201.19    151.29 o 
  29   5   4       44.51       85.95     61.20 o 
  31   5   4     1453.38     1535.77     71.09 o 
  33   5   4     2661.23     2791.29    121.82 o 
 -36   6   4      126.59       48.33     53.09 o 
 -34   6   4      658.72      611.59     61.63 o 
 -32   6   4      541.79      534.15     53.04 o 
 -30   6   4      160.05      183.02     48.00 o 
 -28   6   4      844.60      829.20     51.59 o 
 -26   6   4     1541.98     1484.84     56.19 o 
 -24   6   4     1095.63     1056.84     47.36 o 
 -22   6   4       44.74       88.78     36.10 o 
 -20   6   4     5660.25     5474.59     97.23 o 
 -18   6   4     2933.95     2577.31     60.00 o 
 -16   6   4     3489.55     3605.36     89.89 o 
 -14   6   4     1130.34     1092.48     32.00 o 
 -12   6   4       83.72       87.89     24.40 o 
 -10   6   4     1662.49     1492.13     37.35 o 
  -8   6   4    15348.84    14576.68    170.49 o 
  -6   6   4     6152.20     5569.58     85.84 o 
  -4   6   4     1931.41     1886.94     37.91 o 
  -2   6   4     1897.82     1695.28     36.33 o 
   0   6   4     7477.88     7192.79    102.92 o 
   2   6   4     5065.12     4497.83     82.63 o 
   4   6   4     7988.93     7516.41    178.97 o 
   6   6   4      506.77      503.11     28.38 o 
   8   6   4     1656.31     1601.41     50.86 o 
  10   6   4    15276.79    14022.57    315.22 o 
  12   6   4    14603.00    13619.82    250.40 o 
  14   6   4      946.00      898.55     34.95 o 
  16   6   4       98.96      166.27     31.51 o 
  18   6   4     4834.88     4530.07     99.51 o 
  20   6   4     2065.09     1927.46     56.35 o 
  22   6   4     2229.17     2330.96     62.93 o 
  24   6   4      235.03      285.76     46.14 o 
  26   6   4      558.15      535.57     58.76 o 
  28   6   4      330.11      331.81     60.29 o 
  30   6   4     1256.18     1361.81     79.52 o 
  32   6   4      282.82      293.47     62.42 o 
 -35   7   4       54.41       35.88     67.97 o 
 -33   7   4      310.55      343.87     53.93 o 
 -31   7   4     1256.32     1332.52     60.88 o 
 -29   7   4      723.61      630.93     57.68 o 
 -27   7   4      840.33     1031.33     63.72 o 
 -25   7   4     1855.23     1889.56     62.22 o 
 -23   7   4      711.85      672.49     46.17 o 
 -21   7   4      325.88      308.59     38.90 o 
 -19   7   4     5790.04     5900.04    105.28 o 
 -17   7   4     3468.76     3364.72     68.32 o 
 -15   7   4      375.61      374.80     32.28 o 
 -13   7   4     4655.01     4376.35     72.05 o 
 -11   7   4    12411.20    12482.33    155.00 o 
  -9   7   4     3672.30     3502.39     61.44 o 
  -7   7   4     4654.68     4350.21     72.60 o 
  -5   7   4     2148.89     2145.51     45.35 o 
  -3   7   4     8063.40     7277.09    100.52 o 
  -1   7   4     8527.11     7460.77    106.18 o 
   1   7   4     7178.84     6650.08     92.66 o 
   3   7   4     2310.86     2172.42     45.62 o 
   5   7   4     9171.65     7647.98    126.81 o 
   7   7   4    14459.91    13903.12    225.37 o 
   9   7   4     3223.05     3224.03     62.59 o 
  11   7   4      652.55      586.31     33.32 o 
  13   7   4     2091.50     1710.91     46.85 o 
  15   7   4     9855.75     9516.31    220.18 o 
  17   7   4     3800.13     3475.80     77.27 o 
  19   7   4     4425.15     4043.52     87.81 o 
  21   7   4      408.73      400.14     51.24 o 
  23   7   4     1767.23     1860.56     78.76 o 
  25   7   4     2947.11     2847.07     84.66 o 
  27   7   4     2045.85     2063.17     78.17 o 
  29   7   4      121.52       58.29     64.50 o 
  31   7   4      524.72      675.73    101.19 o 
 -34   8   4     1000.27     1081.86     81.37 o 
 -32   8   4     2729.55     3184.95    163.40 o 
 -30   8   4     1067.92     1203.42     72.25 o 
 -28   8   4      111.17       37.69     47.67 o 
 -26   8   4    12627.98    12901.59    293.76 o 
 -24   8   4      315.96      346.73     46.23 o 
 -22   8   4     2976.09     2676.75     73.24 o 
 -20   8   4      398.28      499.33     43.22 o 
 -18   8   4    26799.56    27186.76    353.77 o 
 -16   8   4      130.86      170.66     32.22 o 
 -14   8   4    17286.56    16416.59    211.60 o 
 -12   8   4     2552.16     2359.93     52.10 o 
 -10   8   4     8449.85     8045.15    109.42 o 
  -8   8   4     2952.72     2796.22     56.53 o 
  -6   8   4    14000.47    13862.14    198.93 o 
  -4   8   4     4883.33     4389.60     95.82 o 
  -2   8   4     4218.99     3419.53     73.99 o 
   0   8   4    24791.02    22731.45    269.47 o 
   2   8   4     7611.96     7019.07    128.01 o 
   4   8   4      681.30      705.41     33.33 o 
   6   8   4     4641.26     4103.71     77.79 o 
   8   8   4    13016.97    12087.16    248.26 o 
  10   8   4      109.09      131.48     34.00 o 
  12   8   4     7965.06     7657.85    181.51 o 
  14   8   4       79.00      141.56     35.85 o 
  16   8   4      293.14      236.41     38.87 o 
  18   8   4      275.11      311.82     46.07 o 
  20   8   4     7448.16     7057.03    123.45 o 
  22   8   4       32.50       -3.24     48.58 o 
  24   8   4     2420.63     2365.31     73.54 o 
  26   8   4      914.70      927.16     61.47 o 
  28   8   4      839.88      688.34     61.15 o 
 -31   9   4     3714.29     3892.35    171.06 o 
 -29   9   4      396.06      427.57     69.81 o 
 -27   9   4     1492.02     1570.82     92.46 o 
 -25   9   4     1061.34      969.15    115.74 o 
 -23   9   4      531.48      464.00     55.41 o 
 -21   9   4       93.08       85.43     41.00 o 
 -19   9   4     1719.22     1857.00     80.65 o 
 -17   9   4     3588.08     3692.22     81.42 o 
 -15   9   4      434.54      502.67     38.93 o 
 -13   9   4     6464.56     6129.35    103.12 o 
 -11   9   4      189.46      251.00     34.64 o 
  -9   9   4      551.58      517.23     34.51 o 
  -7   9   4     1727.64     1841.40     46.87 o 
  -5   9   4     3878.31     3973.75     74.98 o 
  -3   9   4     9594.19     9050.99    122.11 o 
  -1   9   4     1252.76     1223.25     51.61 o 
   1   9   4       74.38      119.63     33.10 o 
   3   9   4      219.25      262.80     36.53 o 
   5   9   4     1459.00     1515.85     56.98 o 
   7   9   4     2900.29     2912.61    149.57 o 
   9   9   4     4954.36     4903.60    274.10 o 
  11   9   4     1452.48     1250.05     49.54 o 
  13   9   4     1319.78     1289.44     52.17 o 
  15   9   4       67.70       98.21     40.95 o 
  17   9   4     4022.94     3814.62    169.72 o 
  19   9   4     1896.36     1681.76     71.54 o 
  21   9   4     1492.18     1412.57     63.44 o 
  23   9   4     2570.52     2428.00    104.15 o 
  25   9   4       23.41        7.01     54.57 o 
  27   9   4       30.59        8.63     65.83 o 
 -28  10   4     2637.70     2709.05     93.46 o 
 -26  10   4      603.12      794.93     70.35 o 
 -24  10   4     4571.36     4784.32    177.41 o 
 -22  10   4     1503.18     1695.97     82.44 o 
 -20  10   4     1946.65     1950.85     80.59 o 
 -18  10   4      399.70      409.55     53.71 o 
 -16  10   4    11179.17    11414.93    206.18 o 
 -14  10   4     1680.55     1688.49     62.99 o 
 -12  10   4       62.92       99.54     38.49 o 
 -10  10   4      247.75      277.24     39.54 o 
  -8  10   4     9168.66     9051.95    142.62 o 
  -6  10   4     1391.84     1137.65     67.42 o 
  -4  10   4     3180.61     3199.55     73.17 o 
  -2  10   4     2373.54     2556.34     99.95 o 
   0  10   4     2461.44     2616.59     90.30 o 
   2  10   4      231.85      258.31     38.01 o 
   4  10   4     1005.11     1067.35     57.32 o 
   6  10   4     3800.05     3664.51    123.60 o 
   8  10   4      247.53      361.20     41.92 o 
  10  10   4      836.17      724.32     46.13 o 
  12  10   4      228.30      189.76     44.35 o 
  14  10   4       32.94      112.84     45.71 o 
  16  10   4     1341.70     1214.54     62.40 o 
  18  10   4     2144.77     2038.61     74.01 o 
  20  10   4       57.82       41.98     52.71 o 
  22  10   4      509.05      386.11     56.28 o 
  24  10   4       38.98       -8.70     55.22 o 
 -25  11   4       42.19      106.20     65.10 o 
 -23  11   4     1612.66     1679.17     79.94 o 
 -21  11   4     2922.25     3142.83    123.31 o 
 -19  11   4       29.49      -31.80     54.50 o 
 -17  11   4      752.88      849.01     60.90 o 
 -15  11   4     7399.93     7522.20    144.40 o 
 -13  11   4       34.15       44.58     49.54 o 
 -11  11   4     3721.98     3412.69     90.73 o 
  -9  11   4      351.13      501.31     51.35 o 
  -7  11   4     2976.35     3084.81     81.23 o 
  -5  11   4       27.45      156.08     64.15 o 
  -3  11   4    15659.90    15701.72    225.92 o 
  -1  11   4        8.03      136.59     53.85 o 
   1  11   4     1009.60     1083.99     75.55 o 
   3  11   4     2624.46     2869.97     89.28 o 
   5  11   4     5835.83     6057.95    220.79 o 
   7  11   4      153.08      350.07     50.82 o 
   9  11   4     5822.44     5590.61    175.54 o 
  11  11   4     1232.56     1275.50     56.62 o 
  13  11   4       12.43        2.02     51.13 o 
  15  11   4     1853.61     1893.37     78.54 o 
  17  11   4     2859.92     2826.24     83.58 o 
  19  11   4      385.71      421.44     59.87 o 
  21  11   4      310.09      367.60     80.97 o 
 -20  12   4      107.39      149.41     63.81 o 
 -18  12   4     2499.05     2363.51     91.11 o 
 -16  12   4      393.54      477.69     63.20 o 
 -14  12   4     4753.41     4917.17    123.47 o 
 -12  12   4     1621.02     1616.17     68.19 o 
 -10  12   4     1657.87     1991.67     71.49 o 
  -8  12   4      175.57      303.89     54.47 o 
  -6  12   4     2574.12     2896.00    190.54 o 
  -4  12   4     4862.66     4745.76    168.57 o 
  -2  12   4       36.42      336.80     61.31 o 
   0  12   4     1985.94     1880.02     69.02 o 
   2  12   4        5.82      172.65     49.06 o 
   4  12   4      205.54      384.21     49.40 o 
   6  12   4      614.13      732.85     51.77 o 
   8  12   4     2836.60     2843.36    137.00 o 
  10  12   4      805.10      721.91     54.40 o 
  12  12   4       45.73      168.19     54.63 o 
  14  12   4      336.76      494.32     55.31 o 
  16  12   4       18.62       72.24     53.05 o 
 -13  13   4     2530.77     2706.15     91.17 o 
 -11  13   4     2413.38     2336.68     83.54 o 
  -9  13   4      832.75      764.50     65.40 o 
  -7  13   4      187.46      339.51     59.97 o 
  -5  13   4     2460.47     2420.69    106.02 o 
  -3  13   4      566.33      844.97     71.77 o 
  -1  13   4     1274.39     1399.08     93.37 o 
   1  13   4      106.76      312.74     59.31 o 
   3  13   4      879.61     1111.88     68.24 o 
   5  13   4      740.70      849.63     65.39 o 
   7  13   4     3730.63     3671.93    180.56 o 
   9  13   4       46.71      113.63     57.21 o 
 -41   1   5       48.94        3.88     56.24 o 
 -39   1   5      710.91      675.02     62.65 o 
 -37   1   5     5006.47     5530.82    131.47 o 
 -35   1   5       84.83       62.36     52.83 o 
 -33   1   5     1592.59     1847.23     69.83 o 
 -31   1   5      888.26      898.75     53.06 o 
 -29   1   5     3852.59     3557.63     88.09 o 
 -27   1   5      626.57      633.08     43.11 o 
 -25   1   5     3309.02     3038.57     87.23 o 
 -23   1   5      901.34      825.18     52.04 o 
 -21   1   5      815.93      690.63     37.57 o 
 -19   1   5     7921.84     7121.72    160.28 o 
 -17   1   5     2143.12     1930.52     66.34 o 
 -15   1   5      681.38      851.07     61.18 o 
 -13   1   5     8275.10     8180.56    593.80 o 
 -11   1   5    10639.34    10153.90    201.93 o 
  -9   1   5      131.59      233.68     32.16 o 
  -7   1   5    38811.96    48080.77   1595.28 o 
  -5   1   5     3405.61     2945.08   1228.65 o 
  -3   1   5     1530.86     1312.77    762.49 o 
  -1   1   5     1394.79     1601.37    413.85 o 
   1   1   5    89600.73   108287.45   2676.64 o 
   3   1   5      266.34      435.75     34.27 o 
   5   1   5    23486.51    26815.23   2052.72 o 
   7   1   5     5851.23     6264.99    194.35 o 
   9   1   5    21709.87    22027.92    339.33 o 
  11   1   5    15610.17    15074.82    191.54 o 
  13   1   5    30958.61    31371.57    506.99 o 
  15   1   5     2515.39     2117.81    311.41 o 
  17   1   5     1427.86     1482.77     47.74 o 
  19   1   5    31138.02    31343.96    449.87 o 
  21   1   5     8998.67     9170.98    155.71 o 
  23   1   5      631.41      661.68     55.24 o 
  25   1   5      161.25      101.58     45.23 o 
  27   1   5    12931.66    13207.32    220.32 o 
  29   1   5     2007.91     1994.11     78.33 o 
  31   1   5     4561.80     4688.72    134.16 o 
  33   1   5      378.85      330.49     61.51 o 
  35   1   5     2439.93     2377.07    135.37 o 
 -40   2   5     2978.08     3334.91    121.93 o 
 -38   2   5      337.69      268.47     57.08 o 
 -36   2   5      186.45      110.04     52.31 o 
 -34   2   5      711.02      740.74     54.87 o 
 -32   2   5    12476.40    12094.97    204.28 o 
 -30   2   5      202.59      137.76     43.86 o 
 -28   2   5     3488.44     3295.82     81.84 o 
 -26   2   5     4149.81     4063.36    102.23 o 
 -24   2   5    10309.17     9946.76    176.77 o 
 -22   2   5     5201.64     4595.37    100.40 o 
 -20   2   5    27448.84    24997.36    427.47 o 
 -18   2   5     4907.35     4542.67    108.87 o 
 -16   2   5     1676.35     1434.24    141.27 o 
 -14   2   5    32545.63    29898.18    805.09 o 
 -12   2   5    25348.40    25262.33    547.97 o 
 -10   2   5        8.78       59.55     45.09 o 
  -8   2   5      382.59      376.39     20.92 o 
  -6   2   5    50319.07    55531.18   3776.14 o 
  -4   2   5    13662.57    14730.75    662.24 o 
  -2   2   5    14025.60    14617.61   1757.48 o 
   0   2   5      500.98      433.11    128.66 o 
   2   2   5    30956.13    32187.54   1375.98 o 
   4   2   5     6829.09     7643.38    336.44 o 
   6   2   5    10022.27     9385.80    283.84 o 
   8   2   5     4439.34     4301.89    101.60 o 
  10   2   5      666.71      787.66     28.48 o 
  12   2   5     2394.71     2228.07     76.75 o 
  14   2   5    10519.98    10074.50    212.79 o 
  16   2   5      858.86      961.90     38.55 o 
  18   2   5       60.58        5.99     33.50 o 
  20   2   5     3265.25     3210.21     93.69 o 
  22   2   5     3750.87     3424.60     91.46 o 
  24   2   5      308.21      234.23     45.47 o 
  26   2   5       60.85      -40.70     48.93 o 
  28   2   5     1256.53     1240.52     72.15 o 
  30   2   5      291.36      172.82     65.80 o 
  32   2   5     1999.86     1975.09     76.79 o 
  34   2   5       88.73       50.81     61.51 o 
 -39   3   5      107.89       26.81     69.24 o 
 -37   3   5      735.10      741.54     89.39 o 
 -35   3   5     2019.65     1860.25     97.99 o 
 -33   3   5     1960.46     1923.96     70.74 o 
 -31   3   5     1367.37     1277.50     55.80 o 
 -29   3   5     7837.73     7857.25    157.08 o 
 -27   3   5      695.74      648.82     52.42 o 
 -25   3   5      276.82      231.51     45.69 o 
 -23   3   5     1683.47     1658.87     56.83 o 
 -21   3   5     9185.14     8712.02    155.15 o 
 -19   3   5     1093.38     1065.06     64.47 o 
 -17   3   5     9331.58     8726.29    177.75 o 
 -15   3   5      481.88      580.33     32.90 o 
 -13   3   5     2161.74     1983.66     53.79 o 
 -11   3   5      229.94      348.67     39.42 o 
  -9   3   5     9500.90     8876.52    137.73 o 
  -7   3   5      687.48      587.63     23.67 o 
  -5   3   5    22973.35    24102.77    411.29 o 
  -3   3   5     1632.88     1406.32     69.10 o 
  -1   3   5     1134.54     1427.25     56.52 o 
   1   3   5       65.44      112.95     19.42 o 
   3   3   5    26691.25    27733.18   1328.81 o 
   5   3   5      147.23      197.76     25.02 o 
   7   3   5     5770.56     5367.53    134.73 o 
   9   3   5    11824.92    10667.74    266.49 o 
  11   3   5      259.08      394.95     22.18 o 
  13   3   5      870.03      866.23     38.50 o 
  15   3   5     3139.49     2936.26     65.77 o 
  17   3   5    13111.73    12520.78    182.97 o 
  19   3   5     2456.51     2364.07     61.08 o 
  21   3   5     5222.22     4893.00    100.55 o 
  23   3   5      181.54      120.27     44.86 o 
  25   3   5     4677.16     4335.43    118.81 o 
  27   3   5      134.91       86.69     52.29 o 
  29   3   5     4298.90     4132.47    118.12 o 
  31   3   5      281.15       73.43     67.40 o 
  33   3   5       37.73       17.36     63.75 o 
  35   3   5      254.46      285.26     76.24 o 
 -40   4   5     2633.22     3065.79    486.12 o 
 -38   4   5      460.19      343.86     97.52 o 
 -36   4   5      882.27      831.27     75.52 o 
 -34   4   5     6754.05     6720.36    297.90 o 
 -32   4   5      539.62      567.42     65.71 o 
 -30   4   5    15967.28    15836.72    344.72 o 
 -28   4   5      128.68       96.92     41.51 o 
 -26   4   5     3354.85     3337.67     81.17 o 
 -24   4   5     1285.32     1255.21     57.24 o 
 -22   4   5    38136.88    37124.47    526.82 o 
 -20   4   5     1445.55     1454.76     60.64 o 
 -18   4   5     7947.42     7716.81    154.42 o 
 -16   4   5    32533.98    30999.09    485.03 o 
 -14   4   5    33046.00    29595.08   1252.65 o 
 -12   4   5     1066.89     1072.30     45.14 o 
 -10   4   5    60540.09    61609.62    911.86 o 
  -8   4   5   104076.14   103527.62   1402.19 o 
  -6   4   5     9599.55     9620.80    144.12 o 
  -4   4   5    48352.87    48648.20    679.42 o 
  -2   4   5    15914.88    16554.13    237.69 o 
   0   4   5    25015.13    25800.21    364.37 o 
   2   4   5       12.07       92.10     20.19 o 
   4   4   5   153972.09   143965.30   3144.14 o 
   6   4   5      608.08      569.62     28.51 o 
   8   4   5     6706.30     6428.05    141.94 o 
  10   4   5     2819.68     2841.19     84.94 o 
  12   4   5    78036.01    76263.22   1545.37 o 
  14   4   5       31.27      179.16     27.78 o 
  16   4   5    23169.82    22418.72    328.06 o 
  18   4   5     4126.03     3973.37     86.72 o 
  20   4   5     1623.71     1639.57     59.64 o 
  22   4   5     7466.73     7296.29    129.37 o 
  24   4   5     6523.91     6467.83    157.41 o 
  26   4   5      504.05      507.46     55.96 o 
  28   4   5     1377.46     1402.96     77.56 o 
  30   4   5     8876.57     9088.16    306.90 o 
  32   4   5      114.03      116.71     83.66 o 
  34   4   5      569.37      852.32    121.35 o 
 -39   5   5       59.21      109.35    303.41 o 
 -37   5   5       16.21      -30.22     69.40 o 
 -35   5   5     2272.90     2128.15    114.92 o 
 -33   5   5     2567.74     2469.47    121.48 o 
 -31   5   5     3797.55     4030.28    117.68 o 
 -29   5   5     4483.52     4563.07    106.94 o 
 -27   5   5       29.67       40.24     42.94 o 
 -25   5   5        3.67      -39.36     39.36 o 
 -23   5   5     6658.77     6443.17    124.80 o 
 -21   5   5     7095.52     6940.00    128.18 o 
 -19   5   5     3558.68     3382.17     94.60 o 
 -17   5   5    12353.81    12238.04    202.09 o 
 -15   5   5      869.10      943.42     45.37 o 
 -13   5   5      218.71      212.50     31.98 o 
 -11   5   5     1428.46     1183.18    142.28 o 
  -9   5   5    24045.31    10890.54   4615.65 o 
  -7   5   5     4164.28     2788.85    502.23 o 
  -5   5   5    11513.27     5589.89   2019.06 o 
  -3   5   5     5887.82     3627.81    829.05 o 
  -1   5   5     3247.73     2192.89    480.49 o 
   1   5   5     1650.28     1692.26     48.01 o 
   3   5   5    19997.41    18715.76    290.93 o 
   5   5   5     8507.65     8001.96    170.59 o 
   7   5   5     3340.62     2968.73     73.19 o 
   9   5   5     2569.42     2128.19     48.16 o 
  11   5   5      450.13      591.07     36.29 o 
  13   5   5     1144.69     1298.13     37.14 o 
  15   5   5     5120.95     4989.96    105.01 o 
  17   5   5     8124.39     7834.54    120.88 o 
  19   5   5     4624.79     4383.46    115.42 o 
  21   5   5     2268.40     2055.87     66.16 o 
  23   5   5      517.30      403.73     52.06 o 
  25   5   5     3479.12     3324.03    171.08 o 
  27   5   5     2303.59     2085.54    110.55 o 
  29   5   5     3812.42     3715.90    137.58 o 
  31   5   5      370.47      369.31     66.08 o 
  33   5   5        3.27      -23.41     89.17 o 
 -36   6   5      141.45      189.12     77.75 o 
 -34   6   5        2.82       -1.97     60.91 o 
 -32   6   5     9275.60     9530.27    216.39 o 
 -30   6   5       23.94       41.37     50.74 o 
 -28   6   5     8493.21     8587.17    239.34 o 
 -26   6   5     3302.28     3334.49     89.23 o 
 -24   6   5     7316.68     7152.14    137.44 o 
 -22   6   5     2967.25     2895.47     86.58 o 
 -20   6   5    20507.31    21113.92    357.47 o 
 -18   6   5     6912.00     6725.55    119.95 o 
 -16   6   5      154.05      214.26     37.62 o 
 -14   6   5    22827.13    21411.59    325.76 o 
 -12   6   5    10133.40     9932.33    164.20 o 
 -10   6   5      233.54      292.52     33.54 o 
  -8   6   5     1907.46     1818.60     50.90 o 
  -6   6   5    44215.03    41614.48    686.97 o 
  -4   6   5     3399.41     3122.36    110.90 o 
  -2   6   5    16199.51    15307.83    258.39 o 
   0   6   5       99.68       12.15     22.20 o 
   2   6   5    20303.88    19370.36    296.94 o 
   4   6   5     5255.15     4810.72    113.27 o 
   6   6   5    37247.55    34310.99    584.60 o 
   8   6   5     1912.78     1579.35     62.27 o 
  10   6   5       67.34      135.82     29.33 o 
  12   6   5     5664.86     5422.63    125.40 o 
  14   6   5    20559.62    19401.70    381.31 o 
  16   6   5      783.75      641.26     37.60 o 
  18   6   5     1143.05     1034.53     43.34 o 
  20   6   5     5631.83     5528.64    158.19 o 
  22   6   5     4175.81     3802.59    114.54 o 
  24   6   5      470.16      511.98     51.52 o 
  26   6   5      762.84      693.11     57.97 o 
  28   6   5     1868.68     1682.19     78.21 o 
  30   6   5        4.30      -56.33     56.33 o 
  32   6   5     1330.04     1520.51    208.28 o 
 -35   7   5       44.61      115.31     86.55 o 
 -33   7   5     4185.91     4341.82    107.63 o 
 -31   7   5     2261.28     2314.63     74.87 o 
 -29   7   5      283.92      371.14     51.74 o 
 -27   7   5     5252.46     5439.60    119.16 o 
 -25   7   5     4994.80     5118.49    147.20 o 
 -23   7   5     1138.44     1206.39     58.76 o 
 -21   7   5     1392.82     1499.80     62.26 o 
 -19   7   5    20391.94    20542.92    301.80 o 
 -17   7   5      459.97      551.66     45.28 o 
 -15   7   5     4047.90     3748.04     91.81 o 
 -13   7   5     2907.46     2916.08     77.15 o 
 -11   7   5    16932.43    16392.59    255.71 o 
  -9   7   5      233.83      233.88     36.23 o 
  -7   7   5    38410.79    37941.45    531.99 o 
  -5   7   5      418.82      461.95     35.55 o 
  -3   7   5      253.49      206.75     34.99 o 
  -1   7   5      828.87      768.75     44.63 o 
   1   7   5    28776.02    27127.43    406.50 o 
   3   7   5     3437.24     3075.68    107.88 o 
   5   7   5     9685.08     9248.46    211.59 o 
   7   7   5     8920.26     8315.05    254.27 o 
   9   7   5     2052.75     1698.56     61.53 o 
  11   7   5     1392.66     1375.66     51.09 o 
  13   7   5     5143.90     5060.57    129.05 o 
  15   7   5     6543.31     6126.87    163.81 o 
  17   7   5     1250.83     1146.67     55.09 o 
  19   7   5    11645.60    10871.15    200.95 o 
  21   7   5      230.77      224.79     46.39 o 
  23   7   5       16.48       17.90     45.77 o 
  25   7   5        5.60      -31.42     53.67 o 
  27   7   5     6797.22     6535.97    127.03 o 
  29   7   5      385.29      319.05     56.46 o 
 -34   8   5     1013.77     1066.98    198.69 o 
 -32   8   5      197.08      225.51     64.61 o 
 -30   8   5     3426.90     3672.09    122.10 o 
 -28   8   5      133.60       89.42     61.61 o 
 -26   8   5      209.65      186.20     61.54 o 
 -24   8   5      334.96      346.50     49.95 o 
 -22   8   5     5422.73     5406.52    116.92 o 
 -20   8   5       17.09      103.72     49.33 o 
 -18   8   5     4756.85     4814.32    105.68 o 
 -16   8   5     4623.61     4758.46    109.02 o 
 -14   8   5     2734.72     2668.86     75.95 o 
 -12   8   5      582.43      596.93     45.27 o 
 -10   8   5     6190.10     6425.30    122.34 o 
  -8   8   5     3090.48     2844.66     77.19 o 
  -6   8   5     2953.21     2678.86     74.50 o 
  -4   8   5     6796.01     6378.36    113.51 o 
  -2   8   5     1603.61     1618.57     53.46 o 
   0   8   5      206.73      218.28     38.02 o 
   2   8   5     4524.03     4399.08     88.68 o 
   4   8   5    10233.18     9504.52    176.69 o 
   6   8   5     1899.77     1599.16     72.11 o 
   8   8   5      519.43      474.41     40.63 o 
  10   8   5       37.07       83.52     39.15 o 
  12   8   5     4573.71     4155.22    140.45 o 
  14   8   5     1421.52     1384.78     61.20 o 
  16   8   5     2390.56     2124.10     88.70 o 
  18   8   5     3946.16     3929.17    128.20 o 
  20   8   5      288.80      242.94     46.14 o 
  22   8   5      150.28       92.29     52.81 o 
  24   8   5       30.74      -55.71     55.71 o 
  26   8   5     2550.04     2516.40     74.50 o 
  28   8   5      415.26      415.20     60.11 o 
 -31   9   5       81.60      155.26     70.65 o 
 -29   9   5     6539.01     6970.84    186.15 o 
 -27   9   5       45.95       20.42     65.11 o 
 -25   9   5      999.91      997.19     73.47 o 
 -23   9   5       10.33      -58.11     60.74 o 
 -21   9   5     1840.44     1794.02     79.09 o 
 -19   9   5      749.28      811.66     83.39 o 
 -17   9   5     6656.67     6520.42    144.07 o 
 -15   9   5      309.66      303.03     53.42 o 
 -13   9   5       21.14       72.62     48.81 o 
 -11   9   5     2943.10     2521.12     71.51 o 
  -9   9   5     3077.27     2881.76     78.71 o 
  -7   9   5      153.62      100.08     43.46 o 
  -5   9   5     1111.26      966.88     47.88 o 
  -3   9   5     2347.42     2333.87     85.45 o 
  -1   9   5     3637.35     3553.28    110.27 o 
   1   9   5    12797.34    12238.29    281.10 o 
   3   9   5     2052.11     1959.60    119.29 o 
   5   9   5       22.22       34.03     40.75 o 
   7   9   5     1152.74     1136.73     56.62 o 
   9   9   5    11030.00    10115.81    329.87 o 
  11   9   5     3889.13     3771.06    203.97 o 
  13   9   5     2263.87     2019.85     72.07 o 
  15   9   5      376.03      417.55     53.05 o 
  17   9   5     6516.33     6339.83    208.43 o 
  19   9   5     3907.07     4013.64     94.69 o 
  21   9   5     1395.59     1251.49     64.49 o 
  23   9   5        6.07      -49.88     49.88 o 
  25   9   5     1179.60     1051.77     60.14 o 
 -28  10   5      492.23      691.87     90.48 o 
 -26  10   5        4.09      -25.06     68.04 o 
 -24  10   5      109.89       65.01     67.75 o 
 -22  10   5       15.23       10.68     64.97 o 
 -20  10   5       83.87      279.43     73.53 o 
 -18  10   5       68.67      143.58     64.35 o 
 -16  10   5     1295.30     1298.27     85.01 o 
 -14  10   5      105.01      204.84     60.35 o 
 -12  10   5     1177.11     1131.68     68.60 o 
 -10  10   5      250.28      262.82     56.96 o 
  -8  10   5       69.67       61.40     53.82 o 
  -6  10   5      105.55      147.53     53.33 o 
  -4  10   5     2294.74     2267.99    130.20 o 
  -2  10   5      184.85      180.66     63.73 o 
   0  10   5      758.91      829.31     53.43 o 
   2  10   5       37.53       87.33     46.89 o 
   4  10   5     1380.92     1239.63    115.16 o 
   6  10   5      266.07      162.24     45.81 o 
   8  10   5     1190.23     1179.66     57.08 o 
  10  10   5       71.02       75.46     47.53 o 
  12  10   5       59.45       23.54     49.58 o 
  14  10   5      623.30      829.55     79.87 o 
  16  10   5     2347.01     2203.30     75.87 o 
  18  10   5        0.34      -57.82     58.11 o 
  20  10   5      334.45      346.07     63.77 o 
  22  10   5      692.27      571.60     67.58 o 
 -25  11   5        3.52       22.49    169.59 o 
 -23  11   5      234.94      257.66     74.32 o 
 -21  11   5      675.43      713.71     78.82 o 
 -19  11   5      180.30      224.36     71.12 o 
 -17  11   5      148.61      184.60     68.58 o 
 -15  11   5       35.38      121.32     65.69 o 
 -13  11   5        4.76       54.12     62.51 o 
 -11  11   5      587.05      584.54     66.29 o 
  -9  11   5       51.16       27.90     59.28 o 
  -7  11   5      926.21      866.85     67.02 o 
  -5  11   5      875.45      968.63     86.14 o 
  -3  11   5       10.55       82.00     57.04 o 
  -1  11   5      120.25      162.60     51.75 o 
   1  11   5     1433.22     1385.56     64.56 o 
   3  11   5      969.61     1084.55     56.49 o 
   5  11   5     1520.55     1527.89     62.52 o 
   7  11   5      663.52      814.53     98.87 o 
   9  11   5     3557.93     3335.53    119.50 o 
  11  11   5      628.05      570.18     57.32 o 
  13  11   5     2273.63     2126.82    103.23 o 
  15  11   5      362.52      342.43     60.78 o 
  17  11   5     1899.56     1970.49     79.12 o 
  19  11   5      888.74      757.54     68.01 o 
 -20  12   5      270.16      332.95    116.58 o 
 -18  12   5      401.20      448.75     76.02 o 
 -16  12   5      195.78      239.02     72.31 o 
 -14  12   5     2035.02     1911.64     91.46 o 
 -12  12   5       46.81       84.68     66.87 o 
 -10  12   5     4656.12     4787.52    137.27 o 
  -8  12   5      800.03      820.27     65.61 o 
  -6  12   5      387.79      538.15     61.15 o 
  -4  12   5      908.63     1184.84     77.56 o 
  -2  12   5     2566.02     2511.38    110.75 o 
   0  12   5       12.54      110.82     91.84 o 
   2  12   5      141.35      576.73     90.88 o 
   4  12   5     4449.89     4434.12    123.95 o 
   6  12   5      220.08      192.28     58.83 o 
   8  12   5     2096.02     2158.43     77.88 o 
  10  12   5      318.60      462.60     60.66 o 
  12  12   5     1924.00     1868.27     76.75 o 
  14  12   5       27.11       52.72     60.86 o 
 -11  13   5       90.24      228.40     68.97 o 
  -9  13   5     3467.01     3385.66    141.42 o 
  -7  13   5       94.67      238.52     82.85 o 
  -5  13   5       67.79      223.79     62.24 o 
  -3  13   5      834.30     1174.51     71.24 o 
  -1  13   5     2358.57     2471.85    101.83 o 
   1  13   5      696.47      826.37     71.82 o 
   3  13   5       27.07      420.57     87.70 o 
   5  13   5     2556.53     2525.12     92.81 o 
 -40   0   6       67.98      -44.81    108.60 o 
 -38   0   6     9729.15     9504.02    297.63 o 
 -36   0   6        9.54      -23.54     91.15 o 
 -34   0   6     3277.04     3283.06    156.60 o 
 -32   0   6      741.14      675.05     91.84 o 
 -30   0   6    10037.20     9386.00    389.78 o 
 -28   0   6     5734.71     5235.08    182.90 o 
 -26   0   6    14480.13    13260.27    351.31 o 
 -24   0   6      445.44      265.43    102.01 o 
 -22   0   6       61.16       51.68     85.89 o 
 -20   0   6    37272.66    34295.01   1060.32 o 
 -16   0   6      534.08      556.82     97.02 o 
 -14   0   6       91.20       75.67     46.56 o 
 -12   0   6    87885.55    92279.68   1933.55 o 
 -10   0   6    30220.55    34559.46    800.17 o 
  -8   0   6    13209.00    13799.54    635.05 o 
  -6   0   6      189.23       77.20     72.26 o 
  -4   0   6    15652.11    19496.58    881.35 o 
  -2   0   6    10220.38    13179.10    611.36 o 
   0   0   6   106287.32   125106.41   5457.42 o 
   2   0   6      622.99      828.14     59.84 o 
   4   0   6      436.87      657.51     50.74 o 
   6   0   6    13646.97    15154.84   1366.31 o 
   8   0   6    52687.47    29628.00   1261.99 o 
  10   0   6     3086.87     3155.82    168.38 o 
  12   0   6     8999.98     8096.04    221.22 o 
  14   0   6    38980.20    38894.48    933.62 o 
  16   0   6    11885.40    11363.44    247.56 o 
  18   0   6     3616.64     3526.44    143.97 o 
  20   0   6     7005.56     6749.87    172.86 o 
  22   0   6    16182.50    16072.36    347.85 o 
  24   0   6      333.51      251.68     63.93 o 
  26   0   6     8968.99     9006.35    334.29 o 
  28   0   6       34.93      -95.97     95.97 o 
  30   0   6      139.29       96.56    123.42 o 
  32   0   6      598.47      615.47    145.27 o 
  34   0   6     6882.07     6748.43    421.86 o 
 -41   1   6      495.18      493.80     80.64 o 
 -39   1   6     1303.74     1458.58     88.68 o 
 -37   1   6     1163.08     1172.19     79.46 o 
 -35   1   6     1758.48     1699.17    106.55 o 
 -33   1   6     9343.25     9099.58    284.29 o 
 -31   1   6     1067.43     1076.87     67.96 o 
 -29   1   6      155.25      126.69     51.67 o 
 -27   1   6     1818.84     1760.58     84.20 o 
 -25   1   6    16932.99    15987.12    327.84 o 
 -23   1   6     6333.73     5981.65    149.16 o 
 -21   1   6    17031.69    16307.72    379.50 o 
 -19   1   6     3053.28     2427.97     99.74 o 
 -17   1   6     4170.13     3975.14    248.34 o 
 -15   1   6       64.69      135.89     45.45 o 
 -13   1   6    32345.27    33014.83    631.70 o 
 -11   1   6    37691.25    40409.81    651.38 o 
  -9   1   6    19641.01    21900.42    427.10 o 
  -7   1   6     8304.69    10439.91    234.08 o 
  -5   1   6      327.85      139.47     56.21 o 
  -3   1   6    16992.66    21758.07    844.95 o 
  -1   1   6    24420.45    31586.13    678.79 o 
   1   1   6    55845.72    67047.53   1426.81 o 
   3   1   6       66.22      100.60     45.47 o 
   5   1   6    14674.64    15268.22   1113.96 o 
   7   1   6     1094.32     1217.09     90.84 o 
   9   1   6     7775.24     3772.31    236.15 o 
  11   1   6     2335.22     2167.13    104.77 o 
  13   1   6    29006.56    28290.91    437.41 o 
  15   1   6     2595.44     2455.08     66.19 o 
  17   1   6     2458.90     2461.56     63.19 o 
  19   1   6      341.40      370.66     36.63 o 
  21   1   6     5584.63     5314.39    106.54 o 
  23   1   6     1290.95     1205.64     58.86 o 
  25   1   6     6428.02     6521.07    138.49 o 
  27   1   6     3221.08     3384.78     91.26 o 
  29   1   6       26.62      -59.52     59.52 o 
  31   1   6      290.36      320.34     81.03 o 
  33   1   6     3145.83     2816.51     96.90 o 
 -40   2   6     1355.07     1350.84    126.86 o 
 -38   2   6      150.40       61.29     94.20 o 
 -36   2   6     6083.36     5968.30    209.10 o 
 -34   2   6      190.49      209.67     49.64 o 
 -32   2   6     2983.41     2801.17     86.06 o 
 -30   2   6     2462.56     2380.83     86.97 o 
 -28   2   6     9603.80     9354.57    221.65 o 
 -26   2   6       82.44      -57.82     57.82 o 
 -24   2   6    11495.87    10585.68    251.65 o 
 -22   2   6    33310.64    31506.92    603.45 o 
 -20   2   6      914.49     1229.60     73.77 o 
 -18   2   6    23766.26    22967.64    719.22 o 
 -16   2   6    12244.62    10870.94    251.64 o 
 -14   2   6    12062.18    12128.25    276.72 o 
 -12   2   6     2823.71     2566.27     90.85 o 
 -10   2   6    92874.98    96161.38   1665.62 o 
  -8   2   6       53.59      139.74     33.98 o 
  -6   2   6     1862.64     1918.42     81.83 o 
  -4   2   6    12198.43    15083.50    486.86 o 
  -2   2   6    76186.95    82638.06   4290.35 o 
   0   2   6      935.24     1254.18    108.90 o 
   2   2   6    28566.17    29307.93    720.24 o 
   4   2   6    42455.35    37469.49   6598.46 o 
   6   2   6     8299.43     8335.97    425.30 o 
   8   2   6    21220.81    19016.24    546.41 o 
  10   2   6    27667.19    26012.65    717.06 o 
  12   2   6    10560.31     9771.95    224.54 o 
  14   2   6     1442.09     1341.00     40.34 o 
  16   2   6    39659.71    38589.15    594.16 o 
  18   2   6     1241.30     1245.37     44.47 o 
  20   2   6      149.54      101.26     36.97 o 
  22   2   6      197.87      156.68     41.61 o 
  24   2   6    19777.97    19855.09    299.42 o 
  26   2   6       69.10      -28.92     48.06 o 
  28   2   6     2747.09     2731.20     84.50 o 
  30   2   6      226.97      199.30     62.10 o 
  32   2   6     1764.37     1419.37    112.79 o 
  34   2   6      233.44      261.72     78.38 o 
 -39   3   6       12.81      103.88     92.65 o 
 -37   3   6       15.93      -91.88     91.88 o 
 -35   3   6     5187.49     5035.11    136.51 o 
 -33   3   6     1182.23     1298.03     74.04 o 
 -31   3   6     7004.90     7133.02    177.50 o 
 -29   3   6      517.02      500.59     60.62 o 
 -27   3   6     6847.08     6599.91    148.77 o 
 -25   3   6     4177.58     4044.97    108.93 o 
 -23   3   6    15609.11    14259.61    257.78 o 
 -21   3   6      187.37      247.34     62.46 o 
 -19   3   6     1873.69     1982.61     77.53 o 
 -17   3   6     9348.16     8068.92    188.39 o 
 -13   3   6        9.06       20.27     22.08 o 
 -11   3   6     3254.06     2535.63    604.41 o 
  -9   3   6    14529.24    13839.25    250.50 o 
  -7   3   6    26385.18    26143.25    845.22 o 
  -5   3   6     7809.85     7921.16    338.61 o 
  -3   3   6    19025.63    20567.96    987.11 o 
  -1   3   6     2909.64     2912.95    285.51 o 
   1   3   6        2.31       37.68     27.42 o 
   3   3   6    15795.52    15301.47    441.77 o 
   5   3   6     4575.22     4500.57    116.14 o 
   7   3   6      105.89      116.82     33.27 o 
   9   3   6     5893.47     5779.68    150.74 o 
  11   3   6    25280.54    23592.49    439.54 o 
  13   3   6     4166.69     3802.52    109.31 o 
  15   3   6     6391.43     5955.16    149.37 o 
  17   3   6      683.11      656.77     54.11 o 
  19   3   6     5062.60     4627.99     90.70 o 
  21   3   6     2022.42     1900.17     54.38 o 
  23   3   6    10678.19    10342.31    169.56 o 
  25   3   6       35.52      -38.96     40.70 o 
  27   3   6      797.47      684.11     55.41 o 
  29   3   6     1137.02     1020.75     74.37 o 
  31   3   6     3359.09     3285.36     96.26 o 
  33   3   6       42.74       62.70     61.03 o 
 -38   4   6      117.36      111.40    109.09 o 
 -36   4   6        7.51      -70.00     70.00 o 
 -34   4   6      912.33      873.03     77.26 o 
 -32   4   6       25.90       60.88     98.86 o 
 -30   4   6      131.36       96.42     70.63 o 
 -28   4   6      192.40      186.08     57.15 o 
 -26   4   6     2107.73     2066.10     79.57 o 
 -24   4   6      636.43      629.24     52.58 o 
 -22   4   6     3205.30     2973.11     89.14 o 
 -20   4   6      826.41      903.50     50.11 o 
 -18   4   6      470.80      486.00     40.29 o 
 -16   4   6     2546.30     2388.06     70.53 o 
 -14   4   6      386.55      372.28     45.71 o 
 -12   4   6     8706.55     8238.49    195.46 o 
 -10   4   6     1277.28     1210.16     43.60 o 
  -8   4   6     8572.79     8121.12    150.20 o 
  -6   4   6       27.60       49.00     21.30 o 
  -4   4   6     1613.31     1680.94     50.80 o 
  -2   4   6     1393.36     1379.83     45.29 o 
   0   4   6    14113.82    13685.57    236.03 o 
   2   4   6       48.80       85.02     27.55 o 
   4   4   6      554.60      419.14     31.84 o 
   6   4   6     4801.81     4572.30    114.44 o 
   8   4   6     6206.59     5457.81    186.61 o 
  10   4   6     1523.37     1493.03     52.73 o 
  12   4   6      243.27      235.86     36.07 o 
  14   4   6     5068.55     4713.61    147.37 o 
  16   4   6      942.68      821.22     63.92 o 
  18   4   6      462.09      422.06     36.38 o 
  20   4   6     1861.78     1735.17     58.10 o 
  22   4   6      661.82      590.68     42.36 o 
  24   4   6        6.64      -18.88     41.53 o 
  26   4   6     1363.59     1218.63     58.46 o 
  28   4   6       82.56      -20.14     46.80 o 
  30   4   6      106.17      -46.66     57.70 o 
  32   4   6        9.06      -59.13     59.13 o 
 -37   5   6     1065.83     1253.76     92.20 o 
 -35   5   6     1208.31     1323.08     91.92 o 
 -33   5   6     6046.40     6433.20    187.82 o 
 -31   5   6      236.60      209.99     66.32 o 
 -29   5   6       42.68       71.59     61.13 o 
 -27   5   6     4966.48     4956.97    138.40 o 
 -25   5   6    14382.30    13890.31    282.81 o 
 -23   5   6      875.41      855.66     61.37 o 
 -21   5   6     6419.20     6455.02    151.51 o 
 -19   5   6     7779.79     7406.33    170.64 o 
 -17   5   6     9765.89     9308.06    190.68 o 
 -15   5   6    10719.43    10211.06    223.04 o 
 -13   5   6    10173.10     9751.41    193.67 o 
 -11   5   6     2524.57     1822.00    205.71 o 
  -9   5   6      172.84       61.45     39.61 o 
  -7   5   6    16605.02     8712.16   4101.23 o 
  -5   5   6      183.94       70.20     26.59 o 
  -3   5   6       55.17       17.64     21.83 o 
  -1   5   6      588.51      323.69    112.17 o 
   1   5   6     5906.00     3290.64   1411.18 o 
   3   5   6     1601.61     1400.21     56.33 o 
   5   5   6    12452.74    11940.48    298.32 o 
   7   5   6        4.12       31.79     33.68 o 
   9   5   6     1394.14     1251.41     56.58 o 
  11   5   6     2091.74     2048.83     60.82 o 
  13   5   6     4806.62     4263.70    151.44 o 
  15   5   6      100.74       73.37     34.16 o 
  17   5   6     6687.22     6544.75    129.50 o 
  19   5   6      644.56      702.29     42.68 o 
  21   5   6     1499.04     1280.45     51.44 o 
  23   5   6     1650.55     1717.94     63.58 o 
  25   5   6     1671.54     1798.11     59.08 o 
  27   5   6      435.08      392.87     64.89 o 
  29   5   6      621.56      415.63     52.31 o 
  31   5   6     2485.81     2487.58    110.89 o 
 -36   6   6      636.35      805.20     95.42 o 
 -34   6   6        6.58       56.78    144.58 o 
 -32   6   6      568.58      549.27     81.47 o 
 -30   6   6      441.93      512.92     72.14 o 
 -28   6   6     3815.84     3738.69    137.19 o 
 -26   6   6       23.35       58.31     60.51 o 
 -24   6   6      251.16      293.57     60.35 o 
 -22   6   6     2425.10     2385.53     86.52 o 
 -20   6   6     1702.59     1730.81     67.88 o 
 -18   6   6       18.66       33.93     44.31 o 
 -16   6   6       50.64      -25.90     44.98 o 
 -14   6   6     7924.10     7550.44    163.48 o 
 -12   6   6     2009.50     1931.48     66.96 o 
 -10   6   6     3285.63     2956.34     85.33 o 
  -8   6   6       69.67       52.29     36.67 o 
  -6   6   6     2325.53     2116.45     70.23 o 
  -4   6   6     1397.36     1170.65     52.42 o 
  -2   6   6     1945.69     1901.57     62.20 o 
   0   6   6      889.08      886.51     62.53 o 
   2   6   6     1580.90     1363.76     79.05 o 
   4   6   6     1298.10     1078.37     43.54 o 
   6   6   6     2711.53     2881.56    105.77 o 
   8   6   6     5412.47     4833.32    135.64 o 
  10   6   6      182.73      179.38     37.74 o 
  12   6   6      989.37      901.83     64.87 o 
  14   6   6     1984.53     1894.89     58.89 o 
  16   6   6     5163.81     4770.46    145.85 o 
  18   6   6      545.13      622.93     46.47 o 
  20   6   6     1184.80     1008.99     53.53 o 
  22   6   6       67.99       50.82     53.90 o 
  24   6   6     1462.66     1575.26     60.11 o 
  26   6   6      996.92      991.85     69.95 o 
  28   6   6      393.32      248.30     54.67 o 
  30   6   6       25.53      -58.45     58.45 o 
 -35   7   6       89.20       21.69     97.51 o 
 -33   7   6     3378.73     3370.98    169.24 o 
 -31   7   6       29.96       -4.24     79.95 o 
 -29   7   6      419.19      504.73    101.25 o 
 -27   7   6       54.34       -4.12     71.10 o 
 -25   7   6     7360.81     6999.41    174.94 o 
 -23   7   6     1062.39     1046.64     73.93 o 
 -21   7   6      329.49      412.28     62.21 o 
 -19   7   6     1569.43     1559.75     69.12 o 
 -17   7   6     1468.73     1656.42     73.32 o 
 -15   7   6      250.97      258.30     50.51 o 
 -13   7   6     1984.45     1771.81     69.83 o 
 -11   7   6    12852.92    11907.20    236.62 o 
  -9   7   6      379.30      472.85     39.88 o 
  -7   7   6     4637.02     4276.06     93.58 o 
  -5   7   6     1099.62      944.07     47.00 o 
  -3   7   6     4604.99     4096.48     97.45 o 
  -1   7   6      714.84      531.01     41.33 o 
   1   7   6     5864.25     5773.65    124.66 o 
   3   7   6     3188.57     3174.66    126.60 o 
   5   7   6      182.33      202.47     39.63 o 
   7   7   6      449.92      343.13     41.79 o 
   9   7   6       59.77      119.77     40.64 o 
  11   7   6     1282.30     1335.23     56.85 o 
  13   7   6     3549.05     3126.60     98.75 o 
  15   7   6      209.68      201.34     40.86 o 
  17   7   6     1673.39     1530.09     61.03 o 
  19   7   6      423.81      427.07     50.52 o 
  21   7   6      858.49      770.10     65.37 o 
  23   7   6       10.52      -18.28     54.92 o 
  25   7   6     3539.53     3671.97    108.32 o 
  27   7   6      112.84       59.74     68.80 o 
 -32   8   6       69.74       82.42     83.65 o 
 -30   8   6     3858.84     3968.37    204.25 o 
 -28   8   6     1305.09     1535.67    100.23 o 
 -26   8   6     2436.74     2506.15    113.88 o 
 -24   8   6      446.66      487.82     80.06 o 
 -22   8   6     1593.35     1510.87     94.50 o 
 -20   8   6     8301.53     8599.76    190.03 o 
 -18   8   6    10839.09    10715.38    188.53 o 
 -16   8   6       28.09      110.26     47.95 o 
 -14   8   6      387.97      336.34     48.73 o 
 -12   8   6    12702.44    12019.03    215.71 o 
 -10   8   6    13248.62    12313.02    219.33 o 
  -8   8   6     3016.06     2827.80     76.13 o 
  -6   8   6      346.55      288.34     43.85 o 
  -4   8   6    11376.04    11450.94    205.67 o 
  -2   8   6     6982.50     6042.92    151.81 o 
   0   8   6    17827.34    16796.66    286.37 o 
   2   8   6       78.22       88.88     41.87 o 
   4   8   6     1472.70     1440.14     61.74 o 
   6   8   6     3805.05     3313.04    138.59 o 
   8   8   6    19897.00    18464.45    430.94 o 
  10   8   6      454.28      442.19     58.38 o 
  12   8   6     3357.59     3143.43     85.31 o 
  14   8   6     5759.41     5454.40    208.18 o 
  16   8   6     5720.54     5440.59    252.63 o 
  18   8   6      953.98      877.68     55.91 o 
  20   8   6     2015.46     1801.66     64.65 o 
  22   8   6     3156.20     2918.29     89.44 o 
  24   8   6      456.82      424.79     59.16 o 
  26   8   6     2157.82     1955.92     77.18 o 
 -31   9   6      352.92      460.41    156.65 o 
 -29   9   6        9.37       -6.83     84.22 o 
 -27   9   6     1502.84     1627.23    105.65 o 
 -25   9   6     3607.23     3910.30    149.49 o 
 -23   9   6      181.33      247.21     62.73 o 
 -21   9   6     1646.42     1519.52     78.14 o 
 -19   9   6      220.22      255.27     61.36 o 
 -17   9   6      513.59      531.69     63.04 o 
 -15   9   6      517.28      545.95     56.40 o 
 -13   9   6     5360.87     5074.32    122.69 o 
 -11   9   6      338.19      400.78     51.87 o 
  -9   9   6     1133.86     1116.74     59.06 o 
  -7   9   6     1613.07     1386.78     58.34 o 
  -5   9   6     3753.61     3672.93     89.67 o 
  -3   9   6      132.33       35.02     40.04 o 
  -1   9   6     5178.84     5026.07    106.99 o 
   1   9   6     1951.97     1845.18     66.89 o 
   3   9   6       12.06       81.24     41.78 o 
   5   9   6      593.84      654.06     48.69 o 
   7   9   6     1118.87     1171.98     58.77 o 
   9   9   6      809.39      691.21     54.50 o 
  11   9   6       72.74      133.10     53.71 o 
  13   9   6     3683.96     3522.05    250.07 o 
  15   9   6      239.58      243.10     59.03 o 
  17   9   6      328.88      268.91     62.44 o 
  19   9   6      436.12      361.43     66.11 o 
  21   9   6      570.70      640.24     71.22 o 
  23   9   6      316.65      345.32     64.42 o 
 -28  10   6     3009.57     3337.00    371.17 o 
 -26  10   6      225.80      161.68     77.72 o 
 -24  10   6     6264.14     6402.86    173.43 o 
 -22  10   6     4106.34     4511.35    124.26 o 
 -20  10   6      368.70      467.86     61.94 o 
 -18  10   6     8629.29     8447.36    170.92 o 
 -16  10   6     4800.41     5118.50    126.74 o 
 -14  10   6     4240.44     4474.16    117.54 o 
 -12  10   6        1.90      100.74     52.07 o 
 -10  10   6    23105.76    21986.79    363.32 o 
  -8  10   6      312.09      123.99     78.96 o 
  -6  10   6     2251.55     2110.59     80.03 o 
  -4  10   6      640.51      781.12     84.99 o 
  -2  10   6    17798.86    17584.21    391.55 o 
   0  10   6      386.09      440.00     83.78 o 
   2  10   6    11004.85    10858.51    276.92 o 
   4  10   6     5825.78     5609.58    356.37 o 
   6  10   6     1402.24     1546.13    128.93 o 
   8  10   6     2108.81     1943.71     77.21 o 
  10  10   6     2746.66     2422.40    128.53 o 
  12  10   6     2857.14     2627.38    115.83 o 
  14  10   6      922.76     1079.58     72.63 o 
  16  10   6     7236.73     7226.89    349.02 o 
  18  10   6      555.95      572.93     69.73 o 
  20  10   6        3.56       18.86     70.48 o 
 -23  11   6     3425.35     3469.02    130.70 o 
 -21  11   6      177.15      275.22     67.63 o 
 -19  11   6       38.41      212.08     66.50 o 
 -17  11   6      995.19     1086.52     82.15 o 
 -15  11   6     5569.17     5715.97    147.69 o 
 -13  11   6      206.17      306.49     63.92 o 
 -11  11   6     1242.03     1280.83     73.57 o 
  -9  11   6     1432.14     1412.90     73.94 o 
  -7  11   6     1530.76     1522.74     74.75 o 
  -5  11   6       87.13      263.56     59.55 o 
  -3  11   6     3767.31     3931.35    179.14 o 
  -1  11   6     1746.79     1639.13    104.55 o 
   1  11   6      672.99      822.67    184.20 o 
   3  11   6     7040.35     6779.69    329.06 o 
   5  11   6     1274.58     1283.32     76.55 o 
   7  11   6      567.54      594.39     64.90 o 
   9  11   6       15.12      126.87     61.82 o 
  11  11   6     5586.16     5378.73    344.75 o 
  13  11   6      313.46      384.77     69.63 o 
  15  11   6     1085.77      963.55     75.82 o 
  17  11   6       96.23       72.64     82.48 o 
 -18  12   6      436.56      424.44     78.59 o 
 -16  12   6     1435.31     1512.49     83.67 o 
 -14  12   6     1578.60     1730.31     85.21 o 
 -12  12   6     1324.82     1554.89     82.08 o 
 -10  12   6      776.65      802.54     71.89 o 
  -8  12   6     2249.84     2130.12    180.83 o 
  -6  12   6        0.43      172.06     62.56 o 
  -4  12   6     1438.71     1446.17     78.36 o 
  -2  12   6      236.42      422.06     86.12 o 
   0  12   6     1380.18     1329.95     76.29 o 
   2  12   6      610.66      724.71     73.45 o 
   4  12   6       50.69      113.43     63.92 o 
   6  12   6      564.81      567.10     68.28 o 
   8  12   6     2630.87     2613.83    155.30 o 
  10  12   6      337.79      334.47     71.46 o 
  -7  13   6     6370.22     6669.43    205.60 o 
  -5  13   6     1492.98     1523.96    100.31 o 
  -3  13   6        3.82      106.93     74.03 o 
  -1  13   6       13.71      423.25    155.74 o 
   1  13   6     2639.96     2203.62    195.97 o 
 -41   1   7     1963.82     2364.89    358.46 o 
 -39   1   7     7933.06     8262.55    284.60 o 
 -37   1   7      458.18      542.99    142.18 o 
 -35   1   7       13.21      105.92    110.93 o 
 -33   1   7     5622.28     5903.62    220.31 o 
 -31   1   7    10774.30    10474.79    298.33 o 
 -29   1   7     5837.62     5900.98    207.23 o 
 -27   1   7     1201.45     1194.71     97.28 o 
 -25   1   7     7681.79     7083.65    206.49 o 
 -23   1   7     7218.75     6606.74    189.89 o 
 -21   1   7    22672.48    21149.95    476.71 o 
 -19   1   7     5392.81     4967.52    146.07 o 
 -17   1   7     1332.19     1179.51     72.35 o 
 -15   1   7    10914.92     7918.08   1039.67 o 
 -13   1   7    29145.29    28999.51    472.34 o 
 -11   1   7    12011.20    13184.11    244.84 o 
  -9   1   7     2641.51     3187.29     93.21 o 
  -7   1   7    12741.84    15380.49    398.38 o 
  -5   1   7    16905.11    19739.04   1059.66 o 
  -3   1   7    28121.79    35867.34   1127.14 o 
  -1   1   7    10135.89    12575.44    282.14 o 
   1   1   7     4458.83     4774.86    138.07 o 
   3   1   7    12439.73    14300.14    387.30 o 
   5   1   7    21239.75    24889.48    771.66 o 
   7   1   7     3285.47     3534.00    251.96 o 
   9   1   7       42.52       65.05     87.66 o 
  11   1   7     2158.77     2265.61     98.51 o 
  13   1   7     5226.61     5076.83    166.86 o 
  15   1   7     4049.08     3935.72    117.99 o 
  17   1   7      758.48      787.93     61.26 o 
  19   1   7       23.87       15.04     44.23 o 
  21   1   7      360.01      324.47     42.39 o 
  23   1   7     1979.77     1754.09     64.30 o 
  25   1   7      857.00      883.31     58.61 o 
  27   1   7      434.76      364.88     67.21 o 
  29   1   7      150.14       99.14     62.95 o 
  31   1   7      161.18       68.49     54.58 o 
  33   1   7     1036.56     1065.02    301.31 o 
 -40   2   7      589.44      521.24    154.82 o 
 -38   2   7     1192.68     1224.27    137.43 o 
 -36   2   7      855.67     1021.23    126.72 o 
 -34   2   7      131.08      132.91    108.80 o 
 -32   2   7     1274.94     1408.79    120.81 o 
 -30   2   7     2984.42     2623.73    136.86 o 
 -28   2   7      252.88      167.49     84.28 o 
 -26   2   7     3023.55     3113.41    190.24 o 
 -24   2   7      148.50      186.18     69.01 o 
 -22   2   7       17.23       56.35     59.58 o 
 -20   2   7     1418.51     1294.03     91.15 o 
 -18   2   7    12579.76    11278.04    267.20 o 
 -16   2   7      119.34       77.30     51.41 o 
 -14   2   7    13271.89    12866.49    415.17 o 
 -12   2   7      122.96      135.19     26.55 o 
 -10   2   7      676.08      773.65     37.53 o 
  -8   2   7      376.15      426.16     37.35 o 
  -6   2   7    38273.18    44726.51   1570.37 o 
  -4   2   7      472.99      619.01     39.91 o 
  -2   2   7     6904.56     8335.50    240.46 o 
   0   2   7    22694.53    26106.72    906.52 o 
   2   2   7    18300.11    20007.03    505.45 o 
   4   2   7     1384.55     1138.63    433.13 o 
   6   2   7     3056.73     1079.59   1045.73 o 
   8   2   7    18649.75    18817.52    886.10 o 
  10   2   7       29.01      -33.03     56.74 o 
  12   2   7    21970.14    19951.75    572.21 o 
  14   2   7      319.94      265.25     49.60 o 
  16   2   7     2433.22     2470.86     92.92 o 
  18   2   7        4.96        0.60     46.89 o 
  20   2   7    15699.26    14859.21    248.28 o 
  22   2   7      188.13      257.89     46.34 o 
  24   2   7      540.18      565.39     53.56 o 
  26   2   7     1527.64     1516.98    113.17 o 
  28   2   7     2649.58     2508.20    114.03 o 
  30   2   7       65.74      -62.13     94.04 o 
  32   2   7     1754.38     1463.43     85.43 o 
 -39   3   7       12.19       38.25     90.58 o 
 -37   3   7     1742.39     1688.08    106.88 o 
 -35   3   7       48.14      -36.22     79.60 o 
 -33   3   7     1047.81      915.65    115.61 o 
 -31   3   7       39.08      -66.01     66.01 o 
 -29   3   7    10264.76     9704.42    230.46 o 
 -27   3   7     4066.75     3928.50    160.35 o 
 -25   3   7      236.89      310.44     78.83 o 
 -23   3   7     6586.95     5694.23    175.94 o 
 -21   3   7     6136.59     5631.83    167.43 o 
 -19   3   7     5958.00     5387.34    155.34 o 
 -17   3   7     8765.07     8501.90    186.48 o 
 -15   3   7    21009.45    18253.20   1247.22 o 
 -13   3   7       21.23       -5.19     15.54 o 
 -11   3   7     6586.50     1616.29   1416.93 o 
  -9   3   7     2309.10     1279.50    584.11 o 
  -7   3   7    22707.01     1188.98   5380.84 o 
  -5   3   7     5211.18      827.60   1328.29 o 
  -3   3   7    36490.57     1410.93   8996.02 o 
  -1   3   7     9511.07     2584.11   2443.08 o 
   1   3   7      169.91       27.31     52.82 o 
   3   3   7     3164.04     1293.58    949.27 o 
   5   3   7    29791.20    29202.24   1031.81 o 
   7   3   7     3464.71     3557.81    250.18 o 
   9   3   7     5550.47     5994.52    269.63 o 
  11   3   7     2491.24     2168.72    144.18 o 
  13   3   7      790.26      676.52     55.45 o 
  15   3   7       92.63      107.28     34.70 o 
  17   3   7     1279.87     1343.15     59.63 o 
  19   3   7     3167.11     2787.43    102.55 o 
  21   3   7     2655.47     2582.15     78.92 o 
  23   3   7     2596.51     2489.99     74.37 o 
  25   3   7       16.39      -12.81     45.89 o 
  27   3   7       55.13      -50.41     50.41 o 
  29   3   7      378.36      210.38     58.70 o 
  31   3   7      959.70      903.89     88.54 o 
 -38   4   7       19.60      -80.01    101.59 o 
 -36   4   7     4611.19     5001.25    220.55 o 
 -34   4   7      853.30      797.98     92.29 o 
 -32   4   7       41.02      -74.02     74.02 o 
 -30   4   7      971.13      944.73     85.16 o 
 -28   4   7    11364.44    10843.71    268.54 o 
 -26   4   7      474.52      380.35     65.28 o 
 -24   4   7     5634.94     5230.57    152.65 o 
 -22   4   7       35.20       11.93     90.96 o 
 -20   4   7      110.51      102.50     63.66 o 
 -18   4   7      522.11      438.41     54.85 o 
 -16   4   7    18103.20    17849.74    459.62 o 
 -14   4   7      360.79      394.47     60.54 o 
 -12   4   7    14729.26    13632.77    278.62 o 
 -10   4   7     6208.05     5882.86    222.27 o 
  -8   4   7    29176.83    28432.98    706.78 o 
  -6   4   7    12873.71    11944.11    362.77 o 
  -4   4   7     8228.16     6425.68   1177.86 o 
  -2   4   7     3008.16     2939.74     82.33 o 
   0   4   7     2840.18     3238.85    133.02 o 
   2   4   7    51939.56    47915.35   1654.23 o 
   4   4   7     4501.45     4458.32    258.85 o 
   6   4   7       89.86      159.25     37.99 o 
   8   4   7        6.29        2.67     39.83 o 
  10   4   7    58144.77    54717.42   1847.62 o 
  12   4   7     2218.21     2357.26    117.79 o 
  14   4   7      791.65      769.68     59.44 o 
  16   4   7      232.36      168.83     40.87 o 
  18   4   7    18693.43    17651.55    541.91 o 
  20   4   7     2214.39     2330.89    116.85 o 
  22   4   7     7327.01     6923.00    328.40 o 
  24   4   7      567.86      517.10     56.66 o 
  26   4   7     2029.46     1773.54     85.86 o 
  28   4   7     1995.73     2197.05     76.66 o 
  30   4   7     5506.40     5061.35    183.15 o 
 -37   5   7     1134.22      981.23    114.90 o 
 -35   5   7      282.99       82.27     95.05 o 
 -33   5   7       47.02      -71.43    101.76 o 
 -31   5   7      225.08      237.31     79.56 o 
 -29   5   7     4829.96     4830.77    165.11 o 
 -27   5   7     5408.48     5419.81    169.94 o 
 -25   5   7     2172.76     2184.49     97.65 o 
 -23   5   7     2005.76     1913.66    105.84 o 
 -21   5   7      931.47      938.59     67.99 o 
 -19   5   7     2331.07     2591.20    120.84 o 
 -17   5   7    12501.55    12016.77    271.55 o 
 -15   5   7     9458.21     8876.46    207.99 o 
 -13   5   7     1707.89     1504.17     60.23 o 
 -11   5   7    10385.69     9764.45    235.57 o 
  -9   5   7     3852.57     3742.22    119.04 o 
  -7   5   7     6167.72     6305.70    189.13 o 
  -5   5   7     3710.39     3427.32    133.44 o 
  -3   5   7    29049.04    29658.82    769.87 o 
  -1   5   7     6628.40     6606.42    179.94 o 
   1   5   7     1720.33     1405.41     76.39 o 
   3   5   7      407.06      384.14     47.08 o 
   5   5   7    16806.74    15199.31    440.06 o 
   7   5   7     2462.83     2306.98    120.15 o 
   9   5   7    11029.25     9849.67    299.52 o 
  11   5   7     1775.63     1595.83     58.50 o 
  13   5   7       11.98       54.39     42.41 o 
  15   5   7      537.78      565.52     56.05 o 
  17   5   7     2018.97     1890.12     68.91 o 
  19   5   7     1224.74     1098.64     59.18 o 
  21   5   7     3498.24     3448.68    114.29 o 
  23   5   7     2952.34     2896.75    109.60 o 
  25   5   7        0.30      -52.68     87.11 o 
  27   5   7       67.66       71.00     66.98 o 
  29   5   7      496.26      279.62     86.52 o 
 -36   6   7      161.88      -41.89    130.25 o 
 -34   6   7      253.07      104.15    121.27 o 
 -32   6   7     1914.77     2026.07    115.38 o 
 -30   6   7     2469.56     2854.90    102.58 o 
 -28   6   7     1761.98     1798.45     78.25 o 
 -26   6   7     8417.01     8181.88    182.88 o 
 -24   6   7      315.95      330.37     53.96 o 
 -22   6   7      198.94      304.83     50.49 o 
 -20   6   7     1190.35     1237.56     56.18 o 
 -18   6   7    19783.28    19375.54    362.65 o 
 -16   6   7      299.10      346.69     44.31 o 
 -14   6   7    24240.54    23146.84    493.71 o 
 -12   6   7      578.38      594.00     52.01 o 
 -10   6   7      945.00     1009.34     56.67 o 
  -8   6   7       98.49       88.29     62.13 o 
  -6   6   7    49344.89    47656.41    985.89 o 
  -4   6   7     1836.34     1740.16     80.48 o 
  -2   6   7     9887.47     9399.70    202.71 o 
   0   6   7    21203.98    19998.95    488.38 o 
   2   6   7    22949.50    20785.52    516.40 o 
   4   6   7     1791.31     1645.82    116.59 o 
   6   6   7     7870.24     7910.36    298.37 o 
   8   6   7    28764.08    26667.18    890.07 o 
  10   6   7      315.06      338.93     48.09 o 
  12   6   7    24577.46    22377.73    867.55 o 
  14   6   7      880.42      868.83     60.72 o 
  16   6   7     3552.41     3248.58    123.53 o 
  18   6   7        1.04       32.36     59.09 o 
  20   6   7    21934.02    20183.58    562.40 o 
  22   6   7      324.40      335.18     62.91 o 
  24   6   7      564.60      635.55     73.21 o 
  26   6   7     1765.55     1878.25    141.91 o 
  28   6   7     4407.98     3735.66    161.74 o 
 -35   7   7      141.63       40.19    294.45 o 
 -33   7   7     1206.98     1291.14     84.58 o 
 -31   7   7     2805.28     2834.50    115.29 o 
 -29   7   7      303.60      326.57     69.87 o 
 -27   7   7     3981.81     3951.89    140.79 o 
 -25   7   7     3611.63     3704.20    117.15 o 
 -23   7   7       65.47       69.73     55.20 o 
 -21   7   7     5966.76     5946.89    135.94 o 
 -19   7   7     3507.43     3612.20    104.22 o 
 -17   7   7     1764.42     1866.16     73.19 o 
 -15   7   7      271.71      233.72     49.36 o 
 -13   7   7    12498.06    11654.37    232.77 o 
 -11   7   7      860.66      927.37     58.73 o 
  -9   7   7     2559.84     2320.70     71.81 o 
  -7   7   7       25.25      -48.61     60.94 o 
  -5   7   7    10933.77    10464.19    209.47 o 
  -3   7   7     1136.40     1028.96     55.88 o 
  -1   7   7    18357.39    16736.70    451.19 o 
   1   7   7       79.08      110.66     46.84 o 
   3   7   7     2409.51     2187.23    117.69 o 
   5   7   7     1844.38     1727.37     67.83 o 
   7   7   7     9689.03     8503.73    285.27 o 
   9   7   7      575.05      563.78     76.51 o 
  11   7   7      158.01      122.86     76.84 o 
  13   7   7     2239.50     1996.18     90.95 o 
  15   7   7     2840.18     2443.23     89.13 o 
  17   7   7       62.54      111.95     61.89 o 
  19   7   7     2312.01     2156.50    223.16 o 
  21   7   7     1355.19     1278.31     89.05 o 
  23   7   7      612.10      542.67     70.73 o 
  25   7   7     1750.13     1910.15    131.08 o 
 -32   8   7       67.11       94.69     72.94 o 
 -30   8   7      621.26      766.91     81.83 o 
 -28   8   7      374.14      340.01     74.43 o 
 -26   8   7      988.81     1125.10     83.95 o 
 -24   8   7     1753.79     1752.84     91.86 o 
 -22   8   7       20.65       64.42     59.85 o 
 -20   8   7     1002.42     1079.80     64.86 o 
 -18   8   7     1679.25     1778.26     78.44 o 
 -16   8   7     2464.24     2260.45     84.43 o 
 -14   8   7       60.24       79.10     52.86 o 
 -12   8   7     3282.23     3015.79    100.12 o 
 -10   8   7       53.86       27.90     46.80 o 
  -8   8   7      227.66      222.82     48.40 o 
  -6   8   7     1141.43      937.16     71.24 o 
  -4   8   7     6364.57     6044.16    198.25 o 
  -2   8   7      100.82        0.42     49.19 o 
   0   8   7      841.05      778.17     57.22 o 
   2   8   7     4940.10     4393.88    206.48 o 
   4   8   7     2817.78     2577.28    106.10 o 
   6   8   7     1077.04     1017.41     62.57 o 
   8   8   7     1216.49     1022.45     69.88 o 
  10   8   7     6429.18     5327.47    226.82 o 
  12   8   7      464.11      442.85     60.65 o 
  14   8   7     1820.36     1836.17    160.15 o 
  16   8   7       44.90       37.58     66.89 o 
  18   8   7     3961.63     3644.94    273.33 o 
  20   8   7       99.04       99.64     73.55 o 
  22   8   7      664.16      575.32     84.76 o 
  24   8   7      199.67       97.04     97.65 o 
 -29   9   7     3277.74     3367.50    130.49 o 
 -27   9   7      310.64      359.04     78.53 o 
 -25   9   7      178.39      269.60     75.92 o 
 -23   9   7     3645.66     3634.61    134.92 o 
 -21   9   7     3685.63     3838.91    147.81 o 
 -19   9   7      640.07      659.76     65.63 o 
 -17   9   7      798.09      824.29     69.87 o 
 -15   9   7     6927.58     6389.10    157.41 o 
 -13   9   7     1054.99      990.51     84.78 o 
 -11   9   7     7641.45     7241.67    168.36 o 
  -9   9   7      698.51      806.38     64.06 o 
  -7   9   7     3495.05     3524.76    108.41 o 
  -5   9   7       64.66      -33.53     68.83 o 
  -3   9   7    13190.86    12278.38    349.81 o 
  -1   9   7      127.58      122.43     59.65 o 
   1   9   7       10.66       77.15     54.70 o 
   3   9   7     1019.87     1109.56    104.51 o 
   5   9   7     8719.27     8116.22    260.53 o 
   7   9   7       30.53       57.32     76.46 o 
   9   9   7     4061.69     3664.78    244.59 o 
  11   9   7     1797.44     1567.06    118.49 o 
  13   9   7      807.94      759.67     76.75 o 
  15   9   7     2536.95     2638.79    170.89 o 
  17   9   7     1981.11     2015.47    256.48 o 
  19   9   7     1253.44     1049.98    128.42 o 
  21   9   7       54.82      141.84     79.79 o 
 -26  10   7      144.63      186.96     80.91 o 
 -24  10   7      427.09      470.53     91.94 o 
 -22  10   7      603.40      529.00    131.59 o 
 -20  10   7      343.21      305.53     78.50 o 
 -18  10   7     1406.60     1341.12     91.14 o 
 -16  10   7      973.52      837.85     81.80 o 
 -14  10   7      278.28      292.14     71.60 o 
 -12  10   7      722.68      632.86     74.93 o 
 -10  10   7     4627.07     4479.49    144.83 o 
  -8  10   7     2435.82     2313.15     99.90 o 
  -6  10   7      281.27      329.39     57.46 o 
  -4  10   7      530.30      501.06     59.37 o 
  -2  10   7     2637.22     2674.44    121.88 o 
   0  10   7     1607.68     1552.53    125.70 o 
   2  10   7      524.29      417.99     77.08 o 
   4  10   7       40.32      -64.15     71.62 o 
   6  10   7     1048.30      958.80     87.21 o 
   8  10   7      159.63      130.42     75.80 o 
  10  10   7       44.23       -1.71     96.22 o 
  12  10   7      195.96      219.39     92.98 o 
  14  10   7      248.14      302.85     74.86 o 
  16  10   7      252.38      205.57     77.20 o 
  18  10   7      117.06      160.16     79.13 o 
 -21  11   7     4174.05     4056.56    173.90 o 
 -19  11   7      700.99      706.12     99.25 o 
 -17  11   7        9.07       -3.38     86.27 o 
 -15  11   7     2974.68     2654.70    126.51 o 
 -13  11   7     2195.26     2083.37    115.24 o 
 -11  11   7       28.00      178.40     82.70 o 
  -9  11   7       54.30       79.22     81.22 o 
  -7  11   7     3876.19     3842.24    169.38 o 
  -5  11   7      122.72      442.79    133.32 o 
  -3  11   7     4158.81     4260.22    174.66 o 
  -1  11   7       70.80      286.22    197.98 o 
   1  11   7      719.60      849.78     89.14 o 
   3  11   7      213.62      424.48     85.05 o 
   5  11   7     4616.76     4824.95    287.06 o 
   7  11   7       11.28      177.99     71.76 o 
   9  11   7      101.08      146.01     73.23 o 
  11  11   7       90.90      264.55     76.63 o 
  13  11   7      627.57      480.99     80.38 o 
 -16  12   7     2040.64     2201.78    119.77 o 
 -14  12   7       50.01       13.85     74.80 o 
 -12  12   7        8.28       36.47     74.07 o 
 -10  12   7      179.73      389.89     76.38 o 
  -8  12   7     2507.44     2851.44    155.96 o 
  -6  12   7      409.82      569.25     76.91 o 
  -4  12   7       14.03       55.15     72.14 o 
  -2  12   7       28.73      328.14    122.67 o 
   0  12   7     2203.10     2228.72    101.69 o 
   2  12   7     1903.59     2180.40    178.49 o 
   4  12   7       52.11      139.60     82.06 o 
   6  12   7      225.67      247.21     93.15 o 
   8  12   7      422.18      515.85     96.81 o 
 -40   0   8     4622.80     4489.06    278.75 o 
 -38   0   8        5.18      390.15    175.29 o 
 -36   0   8     1020.99      858.38    177.72 o 
 -34   0   8      515.47      382.96    159.50 o 
 -32   0   8    15629.46    15140.02    549.08 o 
 -30   0   8      833.89      885.79    147.24 o 
 -28   0   8     3733.90     3556.47    202.86 o 
 -26   0   8     8304.01     7889.00    318.72 o 
 -24   0   8     6283.67     6214.07    826.79 o 
 -22   0   8      130.80      199.96     82.12 o 
 -20   0   8    28733.29    26994.26    841.44 o 
 -18   0   8    27979.57    26598.95    824.24 o 
 -16   0   8     7117.19     6958.73    244.77 o 
 -14   0   8     9948.33     9877.26    257.62 o 
 -12   0   8     9687.92    10553.49    263.20 o 
 -10   0   8    14955.46    17720.74    817.48 o 
  -8   0   8     4283.32     5218.03    305.84 o 
  -6   0   8    64468.57    85303.59   3740.43 o 
  -4   0   8      212.00       31.45    101.54 o 
  -2   0   8     8565.49     9912.02    495.14 o 
   0   0   8      230.20      358.19    110.59 o 
   2   0   8    16162.80    20011.42    504.47 o 
   4   0   8      378.51      472.55     78.09 o 
   6   0   8    49261.02    51819.85   3541.59 o 
   8   0   8      389.99      390.66     87.58 o 
  10   0   8     8333.56     8052.46    305.24 o 
  12   0   8     9889.28     9946.18    364.91 o 
  14   0   8    39300.99    38468.53   1201.91 o 
  16   0   8      179.05      181.94    114.43 o 
  18   0   8     7416.47     7344.98    319.61 o 
  20   0   8    17546.52    18263.42    683.48 o 
  22   0   8     6683.70     7067.13    494.94 o 
  24   0   8     2130.17     2653.94    314.97 o 
  26   0   8     3770.53     3760.63    316.41 o 
  28   0   8     2477.64     2248.38    258.99 o 
  30   0   8      200.94       -2.53    188.61 o 
 -39   1   8      355.74      373.36    125.48 o 
 -37   1   8      923.75      913.20    129.02 o 
 -35   1   8      106.18      119.57    110.72 o 
 -33   1   8     3688.97     3358.56    194.94 o 
 -31   1   8     4296.07     3959.06    168.59 o 
 -29   1   8       40.80      -18.46     85.52 o 
 -27   1   8     4314.25     4092.83    162.62 o 
 -25   1   8     1471.04     1387.22     90.48 o 
 -23   1   8     6185.12     5719.48    172.66 o 
 -21   1   8      513.76      516.87     60.96 o 
 -19   1   8    17160.10    15305.57    350.13 o 
 -17   1   8       27.37      118.00     43.87 o 
 -15   1   8     2633.76     2452.83     87.95 o 
 -13   1   8      139.87      111.71     25.63 o 
 -11   1   8    15259.84    16172.85    297.26 o 
  -9   1   8       71.41      141.13     33.19 o 
  -7   1   8    32795.39    40719.02   1279.28 o 
  -5   1   8     9095.15    11668.13    400.80 o 
  -3   1   8      267.49      400.58     45.90 o 
  -1   1   8       27.57       71.04     34.87 o 
   1   1   8     6637.01     7480.00    184.60 o 
   3   1   8    17192.25    19120.55    377.59 o 
   5   1   8    10843.89    11203.31    548.66 o 
   7   1   8     5546.09     5676.19    257.56 o 
   9   1   8       95.71       33.56     60.35 o 
  11   1   8      504.41      574.93     72.87 o 
  13   1   8     7849.28     7201.77    247.93 o 
  15   1   8     9649.52     9442.75    293.06 o 
  17   1   8      610.09      484.94     88.77 o 
  19   1   8     3223.41     3160.39    229.29 o 
  21   1   8      421.40      528.08     98.77 o 
  23   1   8      177.13       37.57     65.20 o 
  25   1   8      567.35      353.53     74.63 o 
  27   1   8     1799.51     1773.81    142.90 o 
  29   1   8     1336.80     1333.41    104.51 o 
  31   1   8     1294.86     1229.95    120.89 o 
 -40   2   8       93.89     -276.44    276.44 o 
 -38   2   8       14.65      -49.44    117.53 o 
 -36   2   8      163.31       -6.28    111.62 o 
 -34   2   8     3835.55     3391.57    210.83 o 
 -32   2   8       14.06      102.60     99.86 o 
 -30   2   8     3105.47     2857.74    137.75 o 
 -28   2   8      377.95      426.90    107.01 o 
 -26   2   8      420.22      340.70     77.91 o 
 -24   2   8      446.31      463.48     71.55 o 
 -22   2   8    10296.27     9727.78    246.88 o 
 -20   2   8     1540.98     1366.99     73.86 o 
 -18   2   8      282.51      273.18     44.17 o 
 -16   2   8    13859.17    13299.74    305.13 o 
 -14   2   8    10231.16    10287.89    217.53 o 
 -12   2   8       27.36      136.14     37.36 o 
 -10   2   8     7428.34     8426.91    204.31 o 
  -8   2   8     7087.07     8598.11    299.93 o 
  -6   2   8     2911.75     3484.90    104.35 o 
  -4   2   8     5610.33     6624.64    275.84 o 
  -2   2   8     6907.17     8862.77    442.00 o 
   0   2   8      187.68      348.01     54.33 o 
   2   2   8     6739.15     7135.32    199.88 o 
   4   2   8    28124.86    26544.82   3212.44 o 
   6   2   8      283.86      239.41     54.78 o 
   8   2   8     1821.04     1866.16     87.84 o 
  10   2   8      154.61      125.01     65.21 o 
  12   2   8     7525.43     7191.16    266.68 o 
  14   2   8      215.39      240.47     77.18 o 
  16   2   8    17459.17    17202.79    413.41 o 
  18   2   8      230.75      120.52     87.02 o 
  20   2   8      148.61       88.99     59.55 o 
  22   2   8     3105.08     3102.68    144.24 o 
  24   2   8     9290.92     8945.50    375.37 o 
  26   2   8      532.19      462.45     81.44 o 
  28   2   8      212.64      153.37     92.21 o 
  30   2   8     3748.82     3173.77    191.49 o 
 -39   3   8      188.75       45.48    140.56 o 
 -37   3   8     3030.34     3048.11    190.78 o 
 -35   3   8     2921.83     2872.40    178.72 o 
 -33   3   8      242.92      202.37    119.07 o 
 -31   3   8      886.49      995.23    120.97 o 
 -29   3   8    16243.32    15458.47    384.59 o 
 -27   3   8     3985.51     3928.56    165.13 o 
 -25   3   8     8445.07     7348.73    212.62 o 
 -23   3   8     1947.14     1885.30     94.64 o 
 -21   3   8    16867.02    15245.86    355.83 o 
 -19   3   8     6621.57     5891.01    145.38 o 
 -17   3   8    47513.31    44551.05    959.74 o 
 -15   3   8     3594.55     3283.60    107.68 o 
 -13   3   8     3382.99     3329.64     97.21 o 
 -11   3   8    10187.08    10082.32    190.48 o 
  -9   3   8    32824.22    32682.56    980.30 o 
  -7   3   8     4150.06     3563.56    228.83 o 
  -5   3   8     2283.63     2267.78    190.49 o 
  -3   3   8    23406.94    23280.42   1048.67 o 
  -1   3   8     8615.24     8852.18    234.28 o 
   1   3   8    17339.15    18161.03    470.71 o 
   3   3   8     8665.62     9212.77    224.09 o 
   5   3   8    18561.37    19205.09    439.12 o 
   7   3   8      148.12      229.14     64.19 o 
   9   3   8    18800.89    18432.07    765.72 o 
  11   3   8      623.01      638.60     76.09 o 
  13   3   8      945.75      903.34     86.27 o 
  15   3   8       36.61      -76.76     76.76 o 
  17   3   8    10020.64     9480.92    437.43 o 
  19   3   8      405.01      192.32     61.98 o 
  21   3   8     2588.23     2608.22     92.23 o 
  23   3   8      741.74      720.02     80.41 o 
  25   3   8     3184.96     2926.76    236.55 o 
  27   3   8      274.71      305.80    107.91 o 
  29   3   8     1951.41     1785.68    128.23 o 
 -38   4   8      387.14      450.35    186.27 o 
 -36   4   8       12.28     -128.58    128.58 o 
 -34   4   8       18.28       89.13    121.14 o 
 -32   4   8     1057.30      786.92    122.26 o 
 -30   4   8      871.10      750.20    112.93 o 
 -28   4   8      199.85       68.62     95.72 o 
 -26   4   8     1848.35     1609.89    113.52 o 
 -24   4   8      486.59      433.77     84.41 o 
 -22   4   8      689.62      705.95     81.70 o 
 -20   4   8      680.35      748.40     67.13 o 
 -18   4   8      695.82      829.00     72.52 o 
 -16   4   8     6808.61     6242.26    189.59 o 
 -14   4   8       24.60      105.84     50.22 o 
 -12   4   8      461.91      464.48     56.53 o 
 -10   4   8      198.58      253.17     51.93 o 
  -8   4   8     2108.86     1995.84     89.89 o 
  -6   4   8     3026.16     3178.61    213.51 o 
  -4   4   8      585.70      619.82     60.40 o 
  -2   4   8      246.25      269.10     43.58 o 
   0   4   8      368.32      337.45     47.69 o 
   2   4   8      761.43      651.72     55.80 o 
   4   4   8     3186.80     3517.25    122.69 o 
   6   4   8     4102.62     4444.17    326.95 o 
   8   4   8      271.64      254.73     69.26 o 
  10   4   8     4808.51     4525.96    155.51 o 
  12   4   8      224.63       36.45     71.23 o 
  14   4   8      619.92      579.33     69.06 o 
  16   4   8      220.72      169.08     58.16 o 
  18   4   8     2215.59     2021.03    118.34 o 
  20   4   8      248.60      156.17     81.33 o 
  22   4   8       78.46       14.30     58.63 o 
  24   4   8      143.22      154.67     63.80 o 
  26   4   8     1149.49     1030.10    100.58 o 
  28   4   8       41.87      -58.57     92.21 o 
 -37   5   8     1649.85     1488.26    208.83 o 
 -35   5   8     4701.68     5092.39    370.18 o 
 -33   5   8     1490.22     1416.34    168.81 o 
 -31   5   8      605.01      535.29    115.73 o 
 -29   5   8     5046.62     5068.66    235.73 o 
 -27   5   8    10498.37     9968.74    308.47 o 
 -25   5   8     2691.11     2798.76    137.65 o 
 -23   5   8       55.56       58.78     77.22 o 
 -21   5   8     7016.34     6818.60    187.33 o 
 -19   5   8     9692.97     9377.26    270.41 o 
 -17   5   8    12515.47    11341.58    312.72 o 
 -15   5   8      880.20      969.74     72.63 o 
 -13   5   8     2359.46     2124.53     88.84 o 
 -11   5   8    19375.52    18341.10    413.15 o 
  -9   5   8    33625.83    31640.88    788.12 o 
  -7   5   8     5432.12     5582.21    174.79 o 
  -5   5   8     4577.01     3700.41    135.56 o 
  -3   5   8    13963.16    13865.74    366.89 o 
  -1   5   8     6932.47     7485.59    458.46 o 
   1   5   8    10806.90    10746.18    609.96 o 
   3   5   8     1998.03     1816.69     98.29 o 
   5   5   8     3557.60     3450.14    141.42 o 
   7   5   8     7131.25     7135.99    280.68 o 
   9   5   8    20349.06    18825.40    485.45 o 
  11   5   8      786.42      789.25     94.97 o 
  13   5   8        1.18       32.68     54.49 o 
  15   5   8     8017.00     7537.78    288.04 o 
  17   5   8     4701.15     4238.78    137.98 o 
  19   5   8     2277.53     1981.21     78.00 o 
  21   5   8      522.15      405.59     63.16 o 
  23   5   8     2286.64     2024.87     82.47 o 
  25   5   8      535.65      551.64     61.45 o 
  27   5   8     2034.17     1805.87    119.93 o 
 -36   6   8        0.53     -267.12    271.88 o 
 -34   6   8      874.36      727.41    139.41 o 
 -32   6   8      941.00      732.86    130.38 o 
 -30   6   8      859.11      924.21    125.40 o 
 -28   6   8       36.03       26.13    123.63 o 
 -26   6   8     4100.78     4100.82    183.81 o 
 -24   6   8     2930.67     2964.21    141.49 o 
 -22   6   8     4363.26     4230.82    174.20 o 
 -20   6   8       68.82       13.06     61.38 o 
 -18   6   8       90.29      103.97     67.52 o 
 -16   6   8      885.92      878.60     76.42 o 
 -14   6   8     6232.55     5865.30    187.45 o 
 -12   6   8      536.44      516.62     60.02 o 
 -10   6   8     1064.63     1098.86     69.39 o 
  -8   6   8     7099.75     6700.37    205.76 o 
  -6   6   8     6622.89     5960.44    264.92 o 
  -4   6   8     1420.06     1525.66    160.70 o 
  -2   6   8      468.06      481.86     70.18 o 
   0   6   8     1927.91     1803.32     97.59 o 
   2   6   8      277.90      360.83     51.32 o 
   4   6   8     5009.59     5194.80    241.75 o 
   6   6   8     1475.76     1356.83    104.47 o 
   8   6   8      312.54      363.35     59.44 o 
  10   6   8       73.04       58.67     57.95 o 
  12   6   8     4134.20     3552.23    152.89 o 
  14   6   8      352.31      309.88     51.25 o 
  16   6   8      603.24      575.58     57.22 o 
  18   6   8     1180.03     1083.39     67.74 o 
  20   6   8      583.30      475.50     78.73 o 
  22   6   8      539.14      462.05     70.00 o 
  24   6   8     1303.23     1115.73     81.52 o 
  26   6   8      440.59      406.75     76.37 o 
 -33   7   8      744.95      588.96    243.84 o 
 -31   7   8      688.54      692.34     85.44 o 
 -29   7   8     1288.53     1243.93     91.53 o 
 -27   7   8     1442.53     1391.65     91.53 o 
 -25   7   8     8137.59     7949.79    211.60 o 
 -23   7   8      357.10      367.49     70.27 o 
 -21   7   8      314.41      359.42     60.30 o 
 -19   7   8     7351.28     7369.58    191.23 o 
 -17   7   8    10652.23     9658.26    231.39 o 
 -15   7   8        9.20      -28.87     53.87 o 
 -13   7   8      323.27      264.09     56.82 o 
 -11   7   8     9676.56     9431.03    204.81 o 
  -9   7   8     1659.97     1435.17     67.72 o 
  -7   7   8     2681.79     2658.75    129.45 o 
  -5   7   8      175.52      -12.88     53.63 o 
  -3   7   8     7395.00     7242.50    184.27 o 
  -1   7   8     4180.39     3834.30    131.14 o 
   1   7   8    12455.19    12394.76    408.44 o 
   3   7   8     1684.04     1601.94     79.87 o 
   5   7   8     1645.23     1586.36    127.69 o 
   7   7   8     2513.07     2303.39     83.89 o 
   9   7   8     2622.12     2378.45     84.96 o 
  11   7   8     1618.67     1705.32     70.60 o 
  13   7   8       12.55        5.76     52.16 o 
  15   7   8     2051.44     1864.36     78.85 o 
  17   7   8     1070.81      865.77     67.88 o 
  19   7   8       89.74      146.66     65.87 o 
  21   7   8       57.55       10.79     67.22 o 
  23   7   8      662.24      651.41    107.23 o 
 -30   8   8        5.90      -89.12     89.12 o 
 -28   8   8      235.37      214.68     80.65 o 
 -26   8   8     1015.38     1091.09     90.56 o 
 -24   8   8     3434.73     3456.15    131.28 o 
 -22   8   8      116.76      125.63     67.46 o 
 -20   8   8     5458.41     5331.03    148.10 o 
 -18   8   8     9728.10     9179.96    229.77 o 
 -16   8   8     1268.61     1394.15     82.67 o 
 -14   8   8     5284.36     4701.94    146.62 o 
 -12   8   8     4074.56     3640.82    126.85 o 
 -10   8   8     2799.99     2643.79     97.58 o 
  -8   8   8      351.26      312.05     64.63 o 
  -6   8   8     8080.18     7617.82    195.98 o 
  -4   8   8      636.55      497.02     66.04 o 
  -2   8   8     2937.38     2696.66     88.00 o 
   0   8   8        2.19       20.79     48.03 o 
   2   8   8     4278.10     4101.59    180.65 o 
   4   8   8     1156.11     1063.54     93.67 o 
   6   8   8     6198.58     5790.99    241.49 o 
   8   8   8      478.01      571.84     57.61 o 
  10   8   8      433.72      463.08     80.03 o 
  12   8   8     2944.40     2717.47     98.02 o 
  14   8   8     6006.81     5471.42    271.81 o 
  16   8   8      167.26      144.78     76.20 o 
  18   8   8     2095.05     1961.51     94.05 o 
  20   8   8     1844.90     1684.04     95.33 o 
  22   8   8     1677.17     1625.61    100.39 o 
 -29   9   8      640.79      423.57    251.62 o 
 -27   9   8       11.22      -88.12     88.12 o 
 -25   9   8      179.02      273.32     93.09 o 
 -23   9   8      628.73      629.00     85.69 o 
 -21   9   8     2202.62     2074.81     95.79 o 
 -19   9   8     1238.92     1305.84     93.75 o 
 -17   9   8     1172.47     1047.08     84.04 o 
 -15   9   8       15.14       21.40     54.17 o 
 -13   9   8      390.87      486.68     58.69 o 
 -11   9   8       64.54       99.47     54.76 o 
  -9   9   8     5018.95     4941.77    122.29 o 
  -7   9   8     2252.60     2312.87     77.40 o 
  -5   9   8      986.46      826.30     58.46 o 
  -3   9   8     1706.78     1472.21     70.92 o 
  -1   9   8      345.72      354.25     56.75 o 
   1   9   8     2964.47     2985.50     99.42 o 
   3   9   8      907.25      945.81     64.86 o 
   5   9   8     5157.26     4815.86    198.28 o 
   7   9   8      618.08      629.51     85.20 o 
   9   9   8      126.03      167.36     60.46 o 
  11   9   8      101.87      219.71     66.58 o 
  13   9   8     2628.55     2292.69    153.70 o 
  15   9   8     1291.50     1112.65     82.55 o 
  17   9   8      526.46      509.34     76.77 o 
  19   9   8     1493.40     1556.78    101.32 o 
 -24  10   8       10.41      180.39     96.30 o 
 -22  10   8     2971.57     2795.88    141.29 o 
 -20  10   8      159.34      127.86     91.38 o 
 -18  10   8      485.67      659.57     73.75 o 
 -16  10   8      121.14      100.99     67.54 o 
 -14  10   8     2438.32     2243.76     88.25 o 
 -12  10   8      201.00      186.46     61.76 o 
 -10  10   8     1805.01     1661.20     78.99 o 
  -8  10   8     1828.17     1754.27     74.93 o 
  -6  10   8      129.94      187.85     57.12 o 
  -4  10   8      964.69     1043.79     65.48 o 
  -2  10   8     2045.13     1979.07    107.71 o 
   0  10   8     1095.09     1283.89     78.29 o 
   2  10   8      741.95     1015.66     71.25 o 
   4  10   8     4843.68     4502.12    288.32 o 
   6  10   8      954.07      916.64    180.76 o 
   8  10   8      298.66      209.86     75.59 o 
  10  10   8      335.07      331.20     78.96 o 
  12  10   8     2121.96     1883.64    195.52 o 
  14  10   8      397.68      475.37     84.00 o 
  16  10   8     3152.17     3122.46    498.86 o 
 -19  11   8       49.67      154.09     79.86 o 
 -17  11   8     4406.88     4470.85    166.66 o 
 -15  11   8      264.03      364.25     82.61 o 
 -13  11   8       50.26      117.74     79.72 o 
 -11  11   8      308.81      384.29     82.70 o 
  -9  11   8     5556.67     5688.52    185.41 o 
  -7  11   8      150.42      336.64     92.70 o 
  -5  11   8     2143.89     2012.18    106.55 o 
  -3  11   8      821.15      991.99     88.89 o 
  -1  11   8      328.22      446.12     81.46 o 
   1  11   8      496.92      618.32     84.72 o 
   3  11   8     2629.70     2516.00    240.32 o 
   5  11   8     1536.68     1460.10     98.34 o 
   7  11   8      238.49      214.95     81.54 o 
   9  11   8     1856.09     1963.88    110.28 o 
  11  11   8     1603.66     1765.66    176.25 o 
 -12  12   8     1068.83     1162.45    120.88 o 
 -10  12   8       20.99      287.51    110.29 o 
  -8  12   8     2411.23     2415.34    118.99 o 
  -6  12   8      298.00      412.64    102.96 o 
  -4  12   8        3.65      101.25     95.52 o 
  -2  12   8      673.89      793.36     91.42 o 
   0  12   8      405.63      428.72     96.52 o 
   2  12   8      137.16      221.26    107.99 o 
 -39   1   9      800.95      880.67    132.95 o 
 -37   1   9     1764.63     1436.20    136.47 o 
 -35   1   9      970.44      882.63    121.20 o 
 -33   1   9     3545.85     3229.03    156.72 o 
 -31   1   9     2495.62     2333.97    132.26 o 
 -29   1   9      478.65      515.85     92.40 o 
 -27   1   9      473.44      426.92     81.63 o 
 -25   1   9    13202.27    12101.75    301.29 o 
 -23   1   9     2914.88     2800.70    119.16 o 
 -21   1   9     7962.54     7305.33    199.56 o 
 -19   1   9      243.62      208.41     51.52 o 
 -17   1   9    14721.65    13822.42    279.74 o 
 -15   1   9     9377.75     9145.52    196.90 o 
 -13   1   9    39907.95    40564.46    795.52 o 
 -11   1   9      169.27      221.44     41.44 o 
  -9   1   9      695.72      826.42     64.28 o 
  -7   1   9    32919.70    41566.41   1309.87 o 
  -5   1   9    44481.72    55371.39   1382.56 o 
  -3   1   9     3265.98     4113.23    117.39 o 
  -1   1   9     1887.09     2572.73    108.83 o 
   1   1   9    46661.71    56184.31   1070.06 o 
   3   1   9    22206.18    24934.22    551.36 o 
   5   1   9    17460.15    18639.60    636.17 o 
   7   1   9       15.94       49.78     61.76 o 
   9   1   9    12863.29    12759.76    312.43 o 
  11   1   9     6287.21     6227.10    191.05 o 
  13   1   9    20893.72    20138.73    470.34 o 
  15   1   9      715.10      564.98     89.65 o 
  17   1   9      484.37      424.57     92.06 o 
  19   1   9     4132.30     4286.33    173.66 o 
  21   1   9     5873.56     5968.82    317.29 o 
  23   1   9       14.61       60.94    126.60 o 
  25   1   9      220.90      273.03    115.32 o 
  27   1   9     2289.50     2432.06    213.75 o 
  29   1   9      528.52      420.49    152.49 o 
 -38   2   9     3149.83     2645.72    183.27 o 
 -36   2   9        2.89      120.88    127.86 o 
 -34   2   9      303.93      225.34    125.79 o 
 -32   2   9     3447.39     3348.27    178.45 o 
 -30   2   9     1230.60     1222.26    107.27 o 
 -28   2   9      310.02      291.60    111.96 o 
 -26   2   9      336.78      271.84     75.46 o 
 -24   2   9     3732.10     3628.52    140.55 o 
 -22   2   9       14.61       16.94     58.57 o 
 -20   2   9     3691.05     3457.27    124.73 o 
 -18   2   9       50.77       94.91     43.09 o 
 -16   2   9     1786.42     1651.29     83.07 o 
 -14   2   9      676.85      671.30     46.66 o 
 -12   2   9     7844.66     8368.97    186.53 o 
 -10   2   9      295.93      379.07     61.34 o 
  -8   2   9       79.33       89.36     67.01 o 
  -6   2   9     2124.59     2488.96    107.53 o 
  -4   2   9     6804.79     8736.54    250.91 o 
  -2   2   9      185.43      212.62     56.72 o 
   0   2   9     3300.88     3709.78    193.97 o 
   2   2   9     3175.55     3290.17    170.37 o 
   4   2   9     6745.96     7227.48    244.03 o 
   6   2   9     3606.41     3567.13    132.34 o 
   8   2   9     1981.96     1987.35    123.07 o 
  10   2   9     1033.13      978.73     83.68 o 
  12   2   9      328.64      277.95     78.35 o 
  14   2   9     4791.67     4797.65    192.59 o 
  16   2   9     1371.14     1174.22    101.94 o 
  18   2   9       46.95      -88.74     88.74 o 
  20   2   9      139.62       63.17     96.24 o 
  22   2   9      872.55      861.46    114.47 o 
  24   2   9      218.67      151.59    110.47 o 
  26   2   9     1002.26     1049.27    188.69 o 
  28   2   9      194.25      -52.97    120.47 o 
 -37   3   9      830.57      684.74    143.75 o 
 -35   3   9      876.56      783.15    137.50 o 
 -33   3   9       33.86       54.88    115.19 o 
 -31   3   9     2468.30     2553.71    152.85 o 
 -29   3   9     1186.35     1173.93    116.55 o 
 -27   3   9      470.36      489.80     96.40 o 
 -25   3   9        3.52       29.58     94.77 o 
 -23   3   9     7252.41     6821.77    222.79 o 
 -21   3   9       95.69      141.84     59.51 o 
 -19   3   9      197.09      261.65     49.08 o 
 -17   3   9       62.16       29.48     49.63 o 
 -15   3   9     4881.59     4590.52    122.24 o 
 -13   3   9     1016.96     1006.03     54.80 o 
 -11   3   9     1851.91     1973.88     82.03 o 
  -9   3   9     5351.31     5802.76    262.05 o 
  -7   3   9     1902.79     2076.76    106.77 o 
  -5   3   9    12845.97    14347.19    617.15 o 
  -3   3   9       77.61      127.10    104.62 o 
  -1   3   9    10213.71    11171.53    584.44 o 
   1   3   9       13.19       36.82     45.95 o 
   3   3   9    22017.58    23576.51    654.48 o 
   5   3   9      117.98      133.69     57.34 o 
   7   3   9     2547.09     2210.94    101.70 o 
   9   3   9     2122.28     2105.87    115.90 o 
  11   3   9    14374.92    13419.60    330.14 o 
  13   3   9        7.33        5.63     78.27 o 
  15   3   9      745.53      694.12     94.12 o 
  17   3   9     4367.06     3837.79    240.30 o 
  19   3   9     2972.56     2613.88    137.85 o 
  21   3   9      344.51      225.70    105.38 o 
  23   3   9     2147.48     2032.76    138.68 o 
  25   3   9     2419.13     2173.14    173.82 o 
  27   3   9      149.87      -74.74    136.44 o 
 -36   4   9     2644.45     2552.31    282.15 o 
 -34   4   9     5003.75     4788.20    220.31 o 
 -32   4   9      614.86      776.60    120.67 o 
 -30   4   9     4512.13     4092.37    190.81 o 
 -28   4   9     9963.40     9689.02    302.55 o 
 -26   4   9     6886.95     6533.98    227.06 o 
 -24   4   9       56.63       31.85     78.13 o 
 -22   4   9    25052.71    23210.44    599.09 o 
 -20   4   9      724.25      837.86     67.02 o 
 -18   4   9     1099.00     1044.15     78.34 o 
 -16   4   9      342.01      479.56     63.95 o 
 -14   4   9    25561.20    26175.59    577.05 o 
 -12   4   9     7714.63     7303.93    187.73 o 
 -10   4   9    48137.03    48016.87   1611.70 o 
  -8   4   9      186.21      180.15     75.54 o 
  -6   4   9     6719.93     6886.22    542.77 o 
  -4   4   9      729.60      700.45     60.44 o 
  -2   4   9    41910.58    45810.65   1741.91 o 
   0   4   9      805.27      953.70     62.17 o 
   2   4   9     4840.54     4909.93    146.13 o 
   4   4   9     7338.53     7342.04    250.48 o 
   6   4   9     2130.82     2016.46     92.64 o 
   8   4   9      626.85      648.43     74.88 o 
  10   4   9     8943.00     8399.74    383.03 o 
  12   4   9     7558.52     7269.25    216.71 o 
  14   4   9     1782.46     1785.66    110.89 o 
  16   4   9     5150.44     4760.69    250.08 o 
  18   4   9      565.99      452.67    101.08 o 
  20   4   9        8.92      -36.66    100.77 o 
  22   4   9      490.45      282.48    112.77 o 
  24   4   9     4001.47     3639.98    172.07 o 
  26   4   9       76.86      -64.61    168.84 o 
 -35   5   9     2304.36     2383.23    171.98 o 
 -33   5   9      144.87       31.79    116.83 o 
 -31   5   9      601.25      545.29    117.22 o 
 -29   5   9        4.33       18.79     98.01 o 
 -27   5   9     2837.07     2650.28    141.12 o 
 -25   5   9      919.94      759.03     95.72 o 
 -23   5   9     3432.02     3221.14    155.89 o 
 -21   5   9     3929.36     3748.40    134.17 o 
 -19   5   9       14.02       -7.36     66.58 o 
 -17   5   9       83.37      142.61     64.17 o 
 -15   5   9     1520.60     1564.67     78.39 o 
 -13   5   9     3028.23     3040.24    110.63 o 
 -11   5   9     5259.56     4713.38    141.66 o 
  -9   5   9     1953.97     1649.68     88.15 o 
  -7   5   9       61.05      107.73     55.44 o 
  -5   5   9     1852.27     1672.46     86.38 o 
  -3   5   9     1467.47     1393.56    102.15 o 
  -1   5   9     5523.51     5746.40    194.85 o 
   1   5   9     6535.65     6277.19    200.98 o 
   3   5   9     8025.46     8044.29    242.87 o 
   5   5   9      539.90      564.00     79.79 o 
   7   5   9      421.16      456.84     83.49 o 
   9   5   9     2773.61     2160.63    165.95 o 
  11   5   9     5114.38     4736.15    342.57 o 
  13   5   9     1184.62     1117.55    151.67 o 
  15   5   9     3444.08     3346.44    204.48 o 
  17   5   9      141.85      167.83    110.09 o 
  19   5   9      113.31       65.68    116.34 o 
  21   5   9      477.96      338.99    125.65 o 
  23   5   9     3750.49     3498.69    476.06 o 
  25   5   9      900.06      925.36    228.31 o 
 -34   6   9      179.31      209.79    129.04 o 
 -32   6   9     5517.06     5593.95    307.90 o 
 -30   6   9      879.60      923.15    203.76 o 
 -28   6   9      599.91      536.23    108.95 o 
 -26   6   9      422.06      531.86     97.66 o 
 -24   6   9     5468.84     5369.70    362.97 o 
 -22   6   9        1.71       -0.30     71.79 o 
 -20   6   9     6204.48     5878.56    199.96 o 
 -18   6   9       52.99       32.48     79.74 o 
 -16   6   9      155.26      236.44     67.62 o 
 -14   6   9      595.79      547.61     64.50 o 
 -12   6   9    12304.22    12028.15    505.88 o 
 -10   6   9        7.60       -2.39     55.83 o 
  -8   6   9     2719.21     2390.99    115.57 o 
  -6   6   9      942.44      698.03     74.02 o 
  -4   6   9      913.64     1020.51     97.09 o 
  -2   6   9       19.43       10.25     67.73 o 
   0   6   9     7873.98     7304.76    228.17 o 
   2   6   9       85.57       87.44     73.91 o 
   4   6   9      263.87      335.69     79.80 o 
   6   6   9     1959.71     1931.44    156.47 o 
   8   6   9     3243.90     3112.67    222.07 o 
  10   6   9       13.17      -43.88     88.82 o 
  12   6   9     1264.09     1020.16    112.45 o 
  14   6   9     1666.53     1663.61    129.64 o 
  16   6   9       73.86      127.69     67.64 o 
  18   6   9      819.86      697.42     80.78 o 
  20   6   9     1599.85     1494.49    154.17 o 
  22   6   9       84.80       85.71     99.15 o 
  24   6   9       43.68      141.32     92.29 o 
 -33   7   9     2963.46     2480.10    328.78 o 
 -31   7   9      106.36      196.27    118.47 o 
 -29   7   9      257.20      393.32    112.88 o 
 -27   7   9       70.23       98.89     98.03 o 
 -25   7   9     7356.72     7555.59    371.97 o 
 -23   7   9      272.74      193.78     75.34 o 
 -21   7   9     4364.75     4124.74    151.63 o 
 -19   7   9      869.20      898.72     89.92 o 
 -17   7   9     3131.51     3148.34    139.92 o 
 -15   7   9      322.12      418.63     95.56 o 
 -13   7   9    10988.84    10489.58    262.99 o 
 -11   7   9     5735.63     5237.28    162.70 o 
  -9   7   9        4.06      -52.51     63.42 o 
  -7   7   9    10182.74     9628.78    278.86 o 
  -5   7   9     1838.40     1705.91    102.25 o 
  -3   7   9     1287.52     1256.82     96.09 o 
  -1   7   9     1395.01     1525.70    102.93 o 
   1   7   9    21712.99    21478.88    886.79 o 
   3   7   9      693.84      523.58     88.64 o 
   5   7   9     6061.91     5869.34    490.42 o 
   7   7   9      622.06      625.65    106.28 o 
   9   7   9     9379.59     8328.51    642.68 o 
  11   7   9      229.74      243.39     67.71 o 
  13   7   9     7740.34     7645.06    208.93 o 
  15   7   9     3418.41     3023.87    143.25 o 
  17   7   9       29.97       23.28     74.85 o 
  19   7   9      670.08      667.75     93.15 o 
  21   7   9     2993.72     2755.11    227.40 o 
 -30   8   9      194.35      432.18    164.23 o 
 -28   8   9      128.39      145.28    109.87 o 
 -26   8   9      152.55      173.22    103.22 o 
 -24   8   9      687.79      791.86    106.36 o 
 -22   8   9     2238.01     1942.58    106.04 o 
 -20   8   9      805.82      662.08     92.78 o 
 -18   8   9       62.24       42.06     79.57 o 
 -16   8   9        7.27       20.48     76.70 o 
 -14   8   9     1259.37     1151.62    144.98 o 
 -12   8   9     5388.88     5265.82    166.86 o 
 -10   8   9      594.63      425.38     73.71 o 
  -8   8   9     1936.00     1771.80     94.72 o 
  -6   8   9        3.33      -34.47     76.59 o 
  -4   8   9      471.26      605.64     89.50 o 
  -2   8   9     2067.71     1995.68    117.71 o 
   0   8   9     3748.31     3887.88    372.68 o 
   2   8   9      233.47      315.39     90.98 o 
   4   8   9      457.39      350.62     66.49 o 
   6   8   9      483.10      485.40     71.10 o 
   8   8   9      633.49      652.24     75.09 o 
  10   8   9     1373.90     1224.46     86.58 o 
  12   8   9      180.20      177.16     74.60 o 
  14   8   9     1956.95     1985.49    104.79 o 
  16   8   9     1431.19     1364.18    105.66 o 
  18   8   9      234.76      304.95     93.07 o 
  20   8   9      103.62      174.26    103.18 o 
 -27   9   9      595.42      369.53    173.38 o 
 -25   9   9     1998.82     2162.32    142.41 o 
 -23   9   9     2959.96     2910.71    131.04 o 
 -21   9   9       10.30       40.33     82.01 o 
 -19   9   9      250.03      202.20     91.87 o 
 -17   9   9     6573.62     6491.30    222.65 o 
 -15   9   9     2939.15     3050.83    145.25 o 
 -13   9   9     3369.91     3091.03    144.80 o 
 -11   9   9       63.19       49.95     82.09 o 
  -9   9   9     2795.04     2700.75    118.01 o 
  -7   9   9     5440.42     5534.77    244.53 o 
  -5   9   9    12957.72    12659.99    331.85 o 
  -3   9   9      653.48      671.23    128.41 o 
  -1   9   9      995.96      939.77     78.50 o 
   1   9   9     5622.07     5358.64    209.76 o 
   3   9   9     6265.72     5935.99    355.80 o 
   5   9   9      250.42      334.12     74.97 o 
   7   9   9      312.61      284.07     75.98 o 
   9   9   9     1001.65      935.65     90.17 o 
  11   9   9     3013.06     2871.08    179.27 o 
  13   9   9     2361.22     2395.61    230.55 o 
  15   9   9      134.50      101.47     93.30 o 
  17   9   9      584.58      388.48    109.58 o 
 -22  10   9      652.78      815.47    137.18 o 
 -20  10   9      111.14      109.42    117.74 o 
 -18  10   9     1127.70     1022.80    109.95 o 
 -16  10   9       66.18      143.70     73.54 o 
 -14  10   9       13.50      119.83     72.08 o 
 -12  10   9       20.16      139.52     71.72 o 
 -10  10   9     1239.03     1132.26    163.91 o 
  -8  10   9       35.55       77.83     66.53 o 
  -6  10   9      417.83      434.94     70.78 o 
  -4  10   9     2956.58     2989.01    110.10 o 
  -2  10   9     2080.33     2209.60    212.91 o 
   0  10   9      513.33      648.71     98.37 o 
   2  10   9      173.23      100.11     75.87 o 
   4  10   9     3612.21     3241.91    200.98 o 
   6  10   9      163.06      247.70     90.05 o 
   8  10   9      633.71      705.93    110.28 o 
  10  10   9      303.89      342.69    105.96 o 
  12  10   9       52.30      137.37    177.33 o 
 -17  11   9       57.70      109.47    114.51 o 
 -15  11   9     2392.62     2241.04    140.95 o 
 -13  11   9     2832.01     2594.55    241.10 o 
 -11  11   9      392.41      596.69    108.07 o 
  -9  11   9      173.64      221.06    102.66 o 
  -7  11   9     1546.16     1460.25    123.56 o 
  -5  11   9     2052.65     2259.66    255.82 o 
  -3  11   9       19.59      324.85    266.70 o 
  -1  11   9       67.82      115.89    171.10 o 
   1  11   9     1000.51      908.13    149.86 o 
   3  11   9     2823.05     2785.00    388.11 o 
   5  11   9     2213.05     1996.46    414.54 o 
   7  11   9      131.75      182.43    110.65 o 
 -38   0  10     4489.14     4276.33    270.87 o 
 -36   0  10     2083.54     2266.58    211.21 o 
 -34   0  10     1315.48     1459.82    303.43 o 
 -32   0  10     2718.28     2504.98    193.15 o 
 -30   0  10     4200.00     3714.27    229.75 o 
 -28   0  10     1481.48     1691.77    151.52 o 
 -26   0  10    13198.21    11711.48    418.24 o 
 -24   0  10     1652.54     1339.29    119.78 o 
 -22   0  10     1040.18     1153.29    106.76 o 
 -20   0  10     6875.49     6044.59    235.71 o 
 -18   0  10    36735.33    33501.27   1028.53 o 
 -16   0  10      205.72      291.62     64.83 o 
 -14   0  10      749.58      764.18     65.12 o 
 -12   0  10    15739.17    16836.01    607.68 o 
 -10   0  10     6610.01     7967.66    436.48 o 
  -8   0  10     1655.51     1630.07    180.53 o 
  -6   0  10     7116.82     9120.94    485.93 o 
  -4   0  10    33587.09    42009.10   1882.52 o 
  -2   0  10      739.99     1123.97    166.61 o 
   0   0  10    10829.13    12702.12   1229.68 o 
   2   0  10     3808.90     3769.44    535.82 o 
   4   0  10    22183.24    22591.60    945.18 o 
   6   0  10       66.47       44.45     90.80 o 
   8   0  10     9032.07     8857.78    336.10 o 
  10   0  10     1027.91     1081.77    126.73 o 
  12   0  10     2367.69     2476.01    197.41 o 
  14   0  10       99.26      127.61    121.47 o 
  16   0  10     3548.80     3297.07    233.07 o 
  18   0  10       15.11      170.29    137.68 o 
  20   0  10     9557.50     9324.54    901.28 o 
  22   0  10     1009.73     1089.34    171.81 o 
  24   0  10      288.78      -87.50    157.14 o 
  26   0  10      976.31     1077.20    187.65 o 
 -37   1  10     1116.52     1036.96    132.07 o 
 -35   1  10       67.64       27.14    107.34 o 
 -33   1  10      534.86      410.24    117.31 o 
 -31   1  10     1862.05     1827.46    122.27 o 
 -29   1  10      726.20      614.60     92.48 o 
 -27   1  10     8174.95     7306.45    214.55 o 
 -25   1  10     4861.32     4529.32    159.08 o 
 -23   1  10       14.82       38.31     63.62 o 
 -21   1  10     2105.67     1807.90     85.21 o 
 -19   1  10     4974.63     4793.70    142.45 o 
 -17   1  10    10459.63     9995.24    210.37 o 
 -15   1  10      563.41      607.39     45.24 o 
 -13   1  10    13663.26    13945.08    292.13 o 
 -11   1  10       39.08       32.55     47.49 o 
  -9   1  10     1604.05     1680.63    125.49 o 
  -7   1  10     1509.61     1883.47    133.01 o 
  -5   1  10    15417.21    19901.79    660.88 o 
  -3   1  10      559.49      696.97     66.43 o 
  -1   1  10    28498.59    33801.99    859.99 o 
   1   1  10     2064.93     2377.30     96.34 o 
   3   1  10      500.14      824.11     69.75 o 
   5   1  10       19.98       47.07     62.48 o 
   7   1  10     7674.86     7238.43    243.38 o 
   9   1  10     3971.70     3525.87    172.28 o 
  11   1  10     7541.54     6551.97    202.02 o 
  13   1  10     2262.64     2264.32    116.81 o 
  15   1  10     3716.76     3258.64    168.20 o 
  17   1  10      176.63      203.89     94.92 o 
  19   1  10     2700.41     2440.86    143.09 o 
  21   1  10     4011.56     3696.86    240.77 o 
  23   1  10        5.53       34.22    111.25 o 
  25   1  10      971.01     1292.81    173.27 o 
 -36   2  10     6135.92     5906.92    266.95 o 
 -34   2  10     1154.98     1160.48    137.58 o 
 -32   2  10       45.65       56.48    108.63 o 
 -30   2  10       85.77        1.80     92.92 o 
 -28   2  10    16337.18    15094.34    369.95 o 
 -26   2  10      136.28      158.26     75.30 o 
 -24   2  10     6829.02     6244.84    185.46 o 
 -22   2  10     3640.22     3559.83    132.06 o 
 -20   2  10     4371.91     4074.78    157.57 o 
 -18   2  10     1294.50     1158.47     68.30 o 
 -16   2  10    19685.59    18194.51    368.41 o 
 -14   2  10     8039.14     8136.84    208.30 o 
 -12   2  10      490.65      555.79     56.68 o 
 -10   2  10    31219.42    34735.17    878.88 o 
  -8   2  10     9957.94    11970.47    329.63 o 
  -6   2  10     1130.69     1318.57     79.75 o 
  -4   2  10       80.58      160.59     80.55 o 
  -2   2  10    19834.51    24336.94    629.51 o 
   0   2  10     3433.11     4026.12    219.41 o 
   2   2  10     3962.50     4513.33    180.68 o 
   4   2  10      555.73      585.28     67.89 o 
   6   2  10     2870.21     2549.22    106.04 o 
   8   2  10      163.86       59.40     71.03 o 
  10   2  10     9131.78     8919.04    244.80 o 
  12   2  10      746.91      787.14     91.69 o 
  14   2  10       70.71      -15.88     84.77 o 
  16   2  10     1270.07     1314.80    120.09 o 
  18   2  10     1891.75     1540.94    119.74 o 
  20   2  10      642.66      579.46    110.26 o 
  22   2  10     2803.09     2687.64    150.59 o 
  24   2  10      333.57       74.21    117.04 o 
  26   2  10       91.45      -80.16    118.75 o 
 -37   3  10     1041.25      858.43    147.01 o 
 -35   3  10      235.21      249.35    126.22 o 
 -33   3  10     1036.65      996.74    131.04 o 
 -31   3  10     1014.59      847.01    119.26 o 
 -29   3  10     4685.06     4449.87    199.16 o 
 -27   3  10      569.65      334.14     94.40 o 
 -25   3  10      459.84      447.20    118.09 o 
 -23   3  10     3072.57     2713.44    126.78 o 
 -21   3  10     9864.17     8845.23    260.06 o 
 -19   3  10     2873.90     2716.15    118.34 o 
 -17   3  10     2802.88     2633.65    132.89 o 
 -15   3  10     9741.18     8882.40    197.53 o 
 -13   3  10     7463.21     7260.00    191.57 o 
 -11   3  10    15598.22    16162.04    371.88 o 
  -9   3  10     4925.21     5527.08    211.49 o 
  -7   3  10    12670.29    14883.54    473.31 o 
  -5   3  10      695.56      808.31     77.72 o 
  -3   3  10    13878.91    16820.16    626.93 o 
  -1   3  10     1800.55     1946.73    109.04 o 
   1   3  10      492.84      594.28     58.85 o 
   3   3  10      611.17      795.31     66.94 o 
   5   3  10    22053.47    22828.10    514.62 o 
   7   3  10     4992.71     5035.38    170.17 o 
   9   3  10    15137.14    14360.33    434.66 o 
  11   3  10     2148.97     2096.97    110.87 o 
  13   3  10     6517.19     6458.11    207.43 o 
  15   3  10     4650.53     4540.60    315.73 o 
  17   3  10     6235.27     5672.07    248.54 o 
  19   3  10      958.94      856.37    112.69 o 
  21   3  10       94.52     -105.09    105.09 o 
  23   3  10     6209.27     6681.29    384.16 o 
  25   3  10     1349.50     1061.84    132.24 o 
 -36   4  10        2.19       81.56    158.93 o 
 -34   4  10      377.16      330.99    128.59 o 
 -32   4  10        6.11     -108.10    108.10 o 
 -30   4  10      116.20        5.83    101.35 o 
 -28   4  10      159.77      103.74    103.18 o 
 -26   4  10     2749.82     2418.99    141.94 o 
 -24   4  10       27.84      -75.10     79.26 o 
 -22   4  10       90.70       76.95     73.70 o 
 -20   4  10     3620.81     3176.61    121.12 o 
 -18   4  10     2710.89     2509.06    118.28 o 
 -16   4  10       21.17       34.25     55.81 o 
 -14   4  10     1384.83     1280.28     71.15 o 
 -12   4  10     1408.06     1378.57     76.58 o 
 -10   4  10       48.45       22.76     78.73 o 
  -8   4  10      154.93      -35.55    112.09 o 
  -6   4  10     2552.25     2611.34    203.68 o 
  -4   4  10      777.28      694.23     61.58 o 
  -2   4  10       28.11       41.97     56.08 o 
   0   4  10     4162.18     4230.00    152.47 o 
   2   4  10      868.93      790.40     76.01 o 
   4   4  10      234.18      206.14     79.70 o 
   6   4  10       90.21      125.97     68.91 o 
   8   4  10     1326.27     1318.03     90.88 o 
  10   4  10      389.98      301.45     82.55 o 
  12   4  10      128.00      -15.79     83.85 o 
  14   4  10      308.72      242.38     92.89 o 
  16   4  10       10.46      -40.62     92.89 o 
  18   4  10      487.90      497.42    107.45 o 
  20   4  10      347.90      262.59    108.83 o 
  22   4  10      116.36       -3.92    113.79 o 
  24   4  10        6.37     -140.44    140.44 o 
 -35   5  10       65.78       20.99    160.65 o 
 -33   5  10      865.45      603.02    124.10 o 
 -31   5  10      883.90      856.44    137.75 o 
 -29   5  10     2777.50     2479.73    144.23 o 
 -27   5  10     2845.99     2646.63    244.67 o 
 -25   5  10     1769.04     1687.04    113.91 o 
 -23   5  10      115.06      216.08     80.16 o 
 -21   5  10     6315.59     5971.19    175.36 o 
 -19   5  10      821.14      818.08     81.69 o 
 -17   5  10      285.97      304.03     68.28 o 
 -15   5  10      306.32      373.52     59.63 o 
 -13   5  10     4128.73     4203.31    134.38 o 
 -11   5  10     1061.13     1083.64     68.16 o 
  -9   5  10     5154.71     4985.42    165.46 o 
  -7   5  10     3491.61     3124.53    306.27 o 
  -5   5  10     1485.00     1349.78    142.41 o 
  -3   5  10     5609.56     6469.51    204.00 o 
  -1   5  10    10606.80    10991.13    441.92 o 
   1   5  10      833.60      739.69    132.77 o 
   3   5  10      138.39      211.94     77.18 o 
   5   5  10    10491.70    10563.75    354.17 o 
   7   5  10     2292.40     2459.51    267.83 o 
   9   5  10      500.83      501.58    101.58 o 
  11   5  10      110.34      202.67     96.51 o 
  13   5  10     9323.40     8482.84    535.88 o 
  15   5  10     3100.59     2633.86    183.02 o 
  17   5  10     5993.21     5767.26    494.74 o 
  19   5  10        0.30      -18.65    172.74 o 
  21   5  10     3701.45     3210.52    293.69 o 
  23   5  10     4213.68     3910.55    249.48 o 
 -32   6  10      287.72      194.43    119.82 o 
 -30   6  10      165.27      -39.06    117.38 o 
 -28   6  10     1625.12     1702.25    133.54 o 
 -26   6  10      759.96      751.49    104.12 o 
 -24   6  10      189.13      242.00     88.13 o 
 -22   6  10      108.20      112.77     69.96 o 
 -20   6  10     4001.28     3589.81    156.08 o 
 -18   6  10     1459.58     1420.72     93.79 o 
 -16   6  10     2767.85     2784.99    171.29 o 
 -14   6  10        1.39       35.52     60.69 o 
 -12   6  10      343.78      370.35     63.69 o 
 -10   6  10      603.08      513.22     65.85 o 
  -8   6  10     3021.84     2814.30    126.90 o 
  -6   6  10      474.99      358.49     72.64 o 
  -4   6  10      147.57      185.10     71.33 o 
  -2   6  10      970.15      917.29     88.31 o 
   0   6  10     1434.39     1513.99    101.23 o 
   2   6  10     1553.76     1651.09    106.31 o 
   4   6  10      482.48      532.13     89.47 o 
   6   6  10       61.39      186.39     87.54 o 
   8   6  10      605.65      486.84     96.98 o 
  10   6  10      153.83      193.66     98.89 o 
  12   6  10     1121.15      757.64    114.14 o 
  14   6  10      773.03      472.43    115.78 o 
  16   6  10       77.41       32.16    113.41 o 
  18   6  10       60.62       20.93    120.35 o 
  20   6  10      616.28      449.71    135.29 o 
 -31   7  10      530.60      590.39    123.26 o 
 -29   7  10      717.02      804.52    119.20 o 
 -27   7  10      698.78      679.71    110.77 o 
 -25   7  10     1236.08     1139.87    111.55 o 
 -23   7  10       25.55       50.67     75.72 o 
 -21   7  10       16.72       -1.19     70.55 o 
 -19   7  10     2557.85     2380.92    120.28 o 
 -17   7  10      318.37      365.70     78.73 o 
 -15   7  10      529.63      530.22     79.99 o 
 -13   7  10     2648.44     2632.75    109.12 o 
 -11   7  10      600.94      525.02     71.70 o 
  -9   7  10      717.52      786.87     76.80 o 
  -7   7  10      486.54      417.25     80.81 o 
  -5   7  10      960.85      873.50     89.17 o 
  -3   7  10      115.52       98.21     79.53 o 
  -1   7  10     6055.33     6155.24    212.03 o 
   1   7  10       53.86       95.70     85.28 o 
   3   7  10       54.31      289.50     90.36 o 
   5   7  10     1619.05     1415.18    181.71 o 
   7   7  10     8147.70     8077.25    331.63 o 
   9   7  10       26.33       50.08    128.11 o 
  11   7  10     1030.81     1027.07    121.69 o 
  13   7  10     2011.23     1809.21    174.45 o 
  15   7  10     2388.85     2215.93    196.92 o 
  17   7  10      174.19      231.30    123.73 o 
  19   7  10       73.54      102.59    128.89 o 
 -28   8  10     1372.49     1483.32    134.52 o 
 -26   8  10     3153.53     2992.25    157.15 o 
 -24   8  10     1527.77     1495.34    120.43 o 
 -22   8  10      279.63      261.62     80.23 o 
 -20   8  10      144.47       64.84     85.56 o 
 -18   8  10     9484.77     8615.25    266.75 o 
 -16   8  10      567.21      685.66     90.14 o 
 -14   8  10      963.30      889.30     90.91 o 
 -12   8  10     2051.98     1945.25    101.79 o 
 -10   8  10     9197.89     8847.51    238.15 o 
  -8   8  10      605.80      526.20     81.01 o 
  -6   8  10     7386.01     6902.70    230.42 o 
  -4   8  10     3923.51     4072.11    177.70 o 
  -2   8  10      147.88       30.03     88.31 o 
   0   8  10     1453.05     1601.89    138.39 o 
   2   8  10     6350.21     6774.25    362.05 o 
   4   8  10      997.73     1066.32    121.63 o 
   6   8  10      526.61      453.38    110.07 o 
   8   8  10     3016.54     2892.41    224.06 o 
  10   8  10      933.80      620.60    116.78 o 
  12   8  10     1422.09     1443.39    136.88 o 
  14   8  10       32.18       93.23    119.34 o 
  16   8  10     2218.53     2199.12    212.67 o 
 -25   9  10     1238.01     1287.07    125.85 o 
 -23   9  10      357.43      277.69     89.37 o 
 -21   9  10       58.61       28.33     82.55 o 
 -19   9  10     1140.42     1298.97    109.95 o 
 -17   9  10     2541.64     2449.55    130.01 o 
 -15   9  10       40.59       13.63     86.81 o 
 -13   9  10     1162.33     1166.83    102.79 o 
 -11   9  10        1.03       54.67     76.85 o 
  -9   9  10     1894.69     1913.82    106.89 o 
  -7   9  10      180.92       95.79     81.33 o 
  -5   9  10     2154.73     2144.95    126.39 o 
  -3   9  10     1539.08     1434.62    115.98 o 
  -1   9  10      473.11      592.85    100.82 o 
   1   9  10     1140.19     1229.74    115.87 o 
   3   9  10      799.82      775.83    111.58 o 
   5   9  10      409.89      471.31    108.81 o 
   7   9  10      117.33      221.77    110.57 o 
   9   9  10     1141.61     1238.61    129.81 o 
  11   9  10       45.13       49.38    115.71 o 
  13   9  10       11.89      -27.36    154.58 o 
 -20  10  10     2364.32     2449.36    155.42 o 
 -18  10  10      626.56      633.57    104.44 o 
 -16  10  10     5208.82     5154.61    233.28 o 
 -14  10  10     1774.33     1804.81    123.08 o 
 -12  10  10        6.72        4.68     91.32 o 
 -10  10  10     2620.83     2418.80    136.16 o 
  -8  10  10      891.77     1131.05    183.74 o 
  -6  10  10       97.17      204.61     87.03 o 
  -4  10  10      330.87      401.58    103.89 o 
  -2  10  10     6341.17     6790.38    243.10 o 
   0  10  10       22.74      133.65    131.06 o 
   2  10  10     1591.45     1893.47    146.52 o 
   4  10  10       25.31       20.48    108.66 o 
   6  10  10     2501.70     2776.18    327.20 o 
   8  10  10       38.04        4.59    160.27 o 
 -11  11  10      173.31      192.65    121.40 o 
  -9  11  10      112.58       37.28    162.52 o 
  -7  11  10     3413.15     3358.14    273.35 o 
  -5  11  10      142.23      630.09    187.77 o 
  -3  11  10     2532.39     3168.44    268.72 o 
  -1  11  10       10.10      712.83    203.58 o 
 -35   1  11      197.69      253.67    120.96 o 
 -33   1  11      152.58       53.93    101.43 o 
 -31   1  11     2343.36     2204.55    127.00 o 
 -29   1  11     2476.73     2082.90    117.04 o 
 -27   1  11     1793.78     1772.91    104.51 o 
 -25   1  11       36.73      -39.28     71.70 o 
 -23   1  11      912.20      737.64     73.93 o 
 -21   1  11     2869.16     2549.27    102.26 o 
 -19   1  11     3202.67     3029.66    113.24 o 
 -17   1  11     2040.70     1830.29     78.23 o 
 -15   1  11        2.77      -10.51     47.43 o 
 -13   1  11     1338.67     1498.82     70.37 o 
 -11   1  11     2616.81     2782.95    111.74 o 
  -9   1  11     7137.23     9235.52    402.13 o 
  -7   1  11     2791.47     3518.37    208.85 o 
  -5   1  11       21.32       39.87     73.40 o 
  -3   1  11     3091.09     3857.70    151.45 o 
  -1   1  11     5613.82     7418.90    233.43 o 
   1   1  11     9598.64    10832.23    431.47 o 
   3   1  11     1056.74     1292.07     81.98 o 
   5   1  11     1662.72     1588.87     91.22 o 
   7   1  11     2750.22     2675.88    115.17 o 
   9   1  11     7273.62     6861.09    207.41 o 
  11   1  11     2111.21     2026.14    112.46 o 
  13   1  11      226.10      158.21     89.01 o 
  15   1  11     1928.27     1894.31    121.54 o 
  17   1  11     2953.70     2882.64    145.85 o 
  19   1  11     1137.90     1171.56    206.52 o 
  21   1  11     1145.39      871.16    123.21 o 
  23   1  11      206.36       71.52    115.99 o 
 -36   2  11      929.63     1008.86    142.23 o 
 -34   2  11       68.03     -115.31    115.31 o 
 -32   2  11     4054.20     3919.14    307.84 o 
 -30   2  11        4.53      -99.70     99.70 o 
 -28   2  11       43.86       71.15     94.32 o 
 -26   2  11      646.96      541.84     82.05 o 
 -24   2  11     4164.95     3886.27    144.80 o 
 -22   2  11        9.05      100.72     63.78 o 
 -20   2  11     3957.44     3712.31    130.82 o 
 -18   2  11     3187.73     3085.49    115.72 o 
 -16   2  11      318.99      342.85     51.34 o 
 -14   2  11     3147.64     3355.58    111.19 o 
 -12   2  11     2375.36     2634.10    114.60 o 
 -10   2  11     1690.26     1975.87    101.19 o 
  -8   2  11      559.95      524.04     71.59 o 
  -6   2  11    14420.58    18303.62    485.42 o 
  -4   2  11      140.79      155.63     69.23 o 
  -2   2  11      876.56     1107.24     86.04 o 
   0   2  11      284.91      351.50    106.14 o 
   2   2  11     9730.90    10944.31    269.45 o 
   4   2  11       14.33      160.09     67.79 o 
   6   2  11     3882.17     4084.00    151.86 o 
   8   2  11     4044.80     3767.47    152.81 o 
  10   2  11      405.71      323.64     84.91 o 
  12   2  11     1760.21     1618.35    185.99 o 
  14   2  11     2984.57     2679.20    133.47 o 
  16   2  11     2544.81     2381.90    132.99 o 
  18   2  11        9.46       20.82    102.71 o 
  20   2  11     2540.73     2503.48    173.31 o 
  22   2  11       65.49       10.34    122.02 o 
 -35   3  11      452.79      283.86    126.46 o 
 -33   3  11     1534.78     1310.32    134.91 o 
 -31   3  11      832.89      702.65    117.47 o 
 -29   3  11     2174.44     1896.78    142.00 o 
 -27   3  11       89.72      113.57     90.68 o 
 -25   3  11        0.95       53.33     83.20 o 
 -23   3  11     1760.63     1605.69    103.92 o 
 -21   3  11     6365.70     5997.49    169.62 o 
 -19   3  11     6933.46     6111.83    246.94 o 
 -17   3  11     4045.59     3539.11    212.43 o 
 -15   3  11      102.56       61.86     68.52 o 
 -13   3  11     1176.99     1264.12     87.84 o 
 -11   3  11     5143.92     5292.51    217.04 o 
  -9   3  11     7684.24     9033.81    321.11 o 
  -7   3  11     1170.30     1374.04     91.12 o 
  -5   3  11     2787.81     3389.08    231.49 o 
  -3   3  11      140.55      304.07     75.64 o 
  -1   3  11      500.17      777.51     86.11 o 
   1   3  11      185.40      228.81     64.77 o 
   3   3  11     9561.68    10332.33    260.63 o 
   5   3  11     3532.71     3832.90    140.13 o 
   7   3  11      224.50      145.00     90.91 o 
   9   3  11      872.50      929.40     92.78 o 
  11   3  11      840.28      592.67     91.59 o 
  13   3  11      293.59      218.61     92.50 o 
  15   3  11      641.07      423.48    101.92 o 
  17   3  11     2893.50     2849.83    145.05 o 
  19   3  11       22.74       79.56    105.70 o 
  21   3  11     1387.03     1467.85    153.60 o 
  23   3  11        2.72      -33.71    116.48 o 
 -34   4  11     2963.88     2745.14    169.17 o 
 -32   4  11      290.19      168.19    124.15 o 
 -30   4  11     4653.70     4615.85    204.64 o 
 -28   4  11      126.51       85.01     95.17 o 
 -26   4  11     4304.56     3936.38    177.22 o 
 -24   4  11     3554.10     3489.06    155.58 o 
 -22   4  11     5560.04     4929.85    154.81 o 
 -20   4  11      451.75      382.74     82.69 o 
 -18   4  11     1885.35     1737.66     95.16 o 
 -16   4  11    14184.38    13704.07    322.08 o 
 -14   4  11     3384.93     3366.32    153.37 o 
 -12   4  11     6392.47     5907.72    162.30 o 
 -10   4  11      122.90       67.15    149.47 o 
  -8   4  11    18373.00    20805.71    667.63 o 
  -6   4  11     3931.18     4467.94    242.24 o 
  -4   4  11    10875.92    13110.21    447.77 o 
  -2   4  11      368.91      430.25     66.38 o 
   0   4  11     5555.15     5617.90    214.09 o 
   2   4  11     6955.64     7269.38    263.83 o 
   4   4  11    17856.83    18219.24    482.16 o 
   6   4  11        4.24       53.25     84.06 o 
   8   4  11      403.59      220.67     93.32 o 
  10   4  11     5549.98     5262.62    212.52 o 
  12   4  11     6251.72     5684.40    227.91 o 
  14   4  11      224.20      318.30    118.79 o 
  16   4  11      807.79      738.96    183.83 o 
  18   4  11     1872.50     1666.59    129.07 o 
  20   4  11      473.22      218.29    112.41 o 
  22   4  11      307.29      251.82    133.17 o 
 -33   5  11      981.19      970.20    134.46 o 
 -31   5  11      410.99      214.05    109.26 o 
 -29   5  11     4950.72     4625.70    217.54 o 
 -27   5  11      123.64      -90.61     90.61 o 
 -25   5  11       92.48       28.10     89.23 o 
 -23   5  11      387.05      456.01     75.44 o 
 -21   5  11     9204.94     8878.69    248.00 o 
 -19   5  11     1031.64     1158.30     90.36 o 
 -17   5  11     4688.10     4569.16    186.55 o 
 -15   5  11      892.60      932.00     70.87 o 
 -13   5  11     3190.77     3063.10    114.39 o 
 -11   5  11      392.72      391.47     59.25 o 
  -9   5  11     7086.11     6951.41    210.66 o 
  -7   5  11     1395.08     1135.10     95.93 o 
  -5   5  11      649.05      532.74     73.07 o 
  -3   5  11     3300.78     3463.34    229.05 o 
  -1   5  11     1363.02     1362.18     93.71 o 
   1   5  11       19.80       93.01     83.82 o 
   3   5  11     2803.93     2719.02    179.91 o 
   5   5  11     8891.25     8568.93    335.21 o 
   7   5  11       22.25      -24.94     89.37 o 
   9   5  11      536.90      580.07    107.24 o 
  11   5  11       51.81       57.91    102.01 o 
  13   5  11     1601.63     1253.51    128.18 o 
  15   5  11       29.66      -94.93    112.39 o 
  17   5  11     1425.52     1556.96    285.72 o 
  19   5  11      511.77      529.84    134.02 o 
 -30   6  11       32.45        8.19    107.74 o 
 -28   6  11      685.83      623.54    140.39 o 
 -26   6  11     2097.51     1963.81    127.54 o 
 -24   6  11     8597.89     8178.69    260.45 o 
 -22   6  11      344.65      475.25     76.40 o 
 -20   6  11     7624.77     7257.71    230.84 o 
 -18   6  11     6833.08     6314.53    208.23 o 
 -16   6  11     1156.06     1247.87     90.44 o 
 -14   6  11    11747.18    10908.17    271.57 o 
 -12   6  11     7728.34     7678.25    208.02 o 
 -10   6  11     6007.73     5717.05    171.23 o 
  -8   6  11      328.61      251.35     75.70 o 
  -6   6  11    35626.28    35131.98   1017.10 o 
  -4   6  11      447.06      356.82     93.73 o 
  -2   6  11       65.56      167.93     80.26 o 
   0   6  11     1397.80     1397.85    108.28 o 
   2   6  11    17225.38    16600.09    693.49 o 
   4   6  11       58.35      163.93     98.78 o 
   6   6  11     5870.93     5936.39    220.21 o 
   8   6  11     5454.00     5829.29    445.50 o 
  10   6  11     1561.13     1272.96    124.09 o 
  12   6  11     1259.01     1406.70    238.17 o 
  14   6  11     3432.95     3384.66    175.99 o 
  16   6  11     4358.21     4115.34    356.22 o 
  18   6  11       55.94      202.41    129.38 o 
 -29   7  11      299.36      307.37    111.03 o 
 -27   7  11     2511.34     2380.54    147.86 o 
 -25   7  11       58.41       30.43     95.61 o 
 -23   7  11     1446.11     1398.93     97.59 o 
 -21   7  11      178.33      187.92     86.54 o 
 -19   7  11     4160.96     4049.50    167.70 o 
 -17   7  11       41.15       46.80     78.71 o 
 -15   7  11      422.26      370.45     80.59 o 
 -13   7  11      233.28      223.66     93.19 o 
 -11   7  11     3382.88     3385.52    132.86 o 
  -9   7  11     1315.80     1167.21     86.94 o 
  -7   7  11     2546.75     2296.94    120.31 o 
  -5   7  11     1785.88     1799.99    112.29 o 
  -3   7  11     1071.75      974.26    100.40 o 
  -1   7  11     1202.08     1149.33    106.60 o 
   1   7  11     2994.50     3129.29    154.50 o 
   3   7  11      208.97      301.97     95.73 o 
   5   7  11       81.30       82.85     97.47 o 
   7   7  11     4239.59     4263.87    210.55 o 
   9   7  11     2290.16     2215.05    252.42 o 
  11   7  11      494.06      774.21    123.61 o 
  13   7  11        4.24      -15.29    116.55 o 
  15   7  11     3980.62     3973.00    198.75 o 
 -26   8  11       98.37       -5.52    101.54 o 
 -24   8  11      865.60      922.71    115.03 o 
 -22   8  11     2213.40     2109.93    111.14 o 
 -20   8  11      274.45      193.92     91.83 o 
 -18   8  11       46.25       28.70     98.12 o 
 -16   8  11     4578.13     4291.47    176.50 o 
 -14   8  11      836.66      750.44     92.59 o 
 -12   8  11     1096.40     1092.70     90.92 o 
 -10   8  11       36.66       79.65     77.06 o 
  -8   8  11     2056.41     2166.96    109.62 o 
  -6   8  11        7.47      -73.12     87.08 o 
  -4   8  11     2851.57     2873.43    149.90 o 
  -2   8  11      317.14      233.53     96.10 o 
   0   8  11     1893.13     1907.65    127.46 o 
   2   8  11     1213.46     1325.81    118.32 o 
   4   8  11     1783.35     1612.49    128.61 o 
   6   8  11     1016.63      759.14    134.34 o 
   8   8  11      460.44      563.65    116.77 o 
  10   8  11      909.46      895.43    128.38 o 
  12   8  11      139.47      161.07    121.03 o 
 -21   9  11     1701.60     1668.98    108.52 o 
 -19   9  11       44.91       75.11     91.76 o 
 -17   9  11     2805.74     2576.23    136.48 o 
 -15   9  11      706.97      694.25     99.03 o 
 -13   9  11      620.55      688.89     96.99 o 
 -11   9  11      242.93      169.87     83.48 o 
  -9   9  11     3143.92     3072.25    134.63 o 
  -7   9  11        2.05      104.86     84.95 o 
  -5   9  11     1077.58     1039.52    111.42 o 
  -3   9  11     2273.13     2143.22    133.30 o 
  -1   9  11     1789.65     2117.38    136.07 o 
   1   9  11     2612.50     2773.05    233.76 o 
   3   9  11     1171.59     1161.41    123.27 o 
   5   9  11     2505.15     2486.97    169.89 o 
   7   9  11       17.42      -47.31    113.51 o 
   9   9  11     2388.04     2166.43    166.50 o 
 -16  10  11      819.88      684.67    104.73 o 
 -14  10  11        6.94       -0.30     95.65 o 
 -12  10  11       29.16       22.02     94.95 o 
 -10  10  11       18.12        7.23     87.11 o 
  -8  10  11      215.04      133.04     89.55 o 
  -6  10  11       93.59      139.49     92.45 o 
  -4  10  11      100.36       79.20     91.07 o 
  -2  10  11      137.95      236.43    107.07 o 
   0  10  11       34.39       19.65    106.79 o 
   2  10  11      160.27      140.58    111.03 o 
 -34   0  12     1799.58     1455.23    178.47 o 
 -32   0  12     3625.53     3534.48    287.79 o 
 -30   0  12      752.94      804.71    145.29 o 
 -28   0  12     1139.86     1118.71    139.22 o 
 -26   0  12     3761.96     3680.79    213.02 o 
 -24   0  12     3331.88     3698.48    201.27 o 
 -22   0  12       12.30       58.40     89.70 o 
 -20   0  12    20656.75    18715.30    598.58 o 
 -18   0  12     3289.29     3265.16    162.11 o 
 -16   0  12       45.13       82.95     60.87 o 
 -14   0  12     5444.25     5455.63    350.47 o 
 -12   0  12    28152.19    32155.29   1032.80 o 
 -10   0  12     1741.90     2127.69    218.62 o 
  -8   0  12    15516.15    19070.47    912.09 o 
  -6   0  12     8341.49    10959.73    584.54 o 
  -4   0  12     4252.09     5683.82    392.15 o 
  -2   0  12     5306.20     6143.68    584.54 o 
   0   0  12    22259.11    23738.41   2187.74 o 
   2   0  12     5134.71     5600.17    426.34 o 
   4   0  12     1257.61     1167.59    243.15 o 
   6   0  12    18472.54    17626.64    588.01 o 
   8   0  12     4948.40     3997.96    228.64 o 
  10   0  12       14.43       82.76    120.91 o 
  12   0  12        6.32       50.67    127.39 o 
  14   0  12    16136.32    15510.48    635.46 o 
  16   0  12      706.23      726.89    157.39 o 
  18   0  12     1939.69     1917.55    262.86 o 
  20   0  12       50.24     -115.63    157.95 o 
 -35   1  12        8.09       -6.46    121.07 o 
 -33   1  12     1004.16      909.32    130.68 o 
 -31   1  12      514.29      436.24    100.12 o 
 -29   1  12      536.16      434.06     91.65 o 
 -27   1  12        0.76      -77.07     77.07 o 
 -25   1  12     3923.15     3632.59    146.15 o 
 -23   1  12     1119.91      995.67     80.80 o 
 -21   1  12     2992.77     2606.63    104.94 o 
 -19   1  12     1044.14      936.16     67.44 o 
 -17   1  12     2108.39     1909.64     89.80 o 
 -15   1  12      818.06      905.86     62.36 o 
 -13   1  12     2330.69     2367.80     87.84 o 
 -11   1  12    11361.43    12694.61    347.97 o 
  -9   1  12      455.04      544.95    118.93 o 
  -7   1  12       98.67      109.12     62.85 o 
  -5   1  12      294.99      317.32     68.21 o 
  -3   1  12     3186.52     4048.09    163.02 o 
  -1   1  12     1717.89     2048.15    118.01 o 
   1   1  12     5268.49     6195.47    298.02 o 
   3   1  12      180.57      231.51     70.67 o 
   5   1  12      721.17      836.42     83.95 o 
   7   1  12        0.81      -76.56     76.56 o 
   9   1  12     1657.38     1250.54     99.36 o 
  11   1  12     1792.35     1436.65    107.30 o 
  13   1  12     2268.92     2279.61    128.22 o 
  15   1  12      585.89      598.26    107.06 o 
  17   1  12        5.11     -103.81    103.81 o 
  19   1  12        3.07     -107.99    107.99 o 
  21   1  12      764.48      480.25    121.85 o 
 -34   2  12      170.03       98.18    118.52 o 
 -32   2  12       37.54      -80.17    107.87 o 
 -30   2  12     1342.56     1071.69    119.30 o 
 -28   2  12     5081.99     4720.66    199.39 o 
 -26   2  12       10.15       -2.66     87.80 o 
 -24   2  12      191.64      122.92     83.44 o 
 -22   2  12     6397.06     5732.81    197.27 o 
 -20   2  12     1649.05     1663.93     82.29 o 
 -18   2  12     2031.78     1763.46    124.45 o 
 -16   2  12     2005.19     2005.87     91.42 o 
 -14   2  12     5073.13     5145.94    143.31 o 
 -12   2  12       38.74       27.26     58.67 o 
 -10   2  12    13846.37    15483.34    419.16 o 
  -8   2  12      231.02      384.22     77.59 o 
  -6   2  12     2594.75     3144.93    134.78 o 
  -4   2  12     4451.77     4941.94    184.88 o 
  -2   2  12    18541.82    22988.81    605.26 o 
   0   2  12      329.60      525.20    109.79 o 
   2   2  12     2261.68     2600.36    111.67 o 
   4   2  12     5664.45     5638.42    179.67 o 
   6   2  12     6152.58     6290.88    196.19 o 
   8   2  12      321.63      263.72     84.49 o 
  10   2  12     3864.36     3200.64    137.00 o 
  12   2  12     3538.12     2864.47    135.88 o 
  14   2  12      817.46      680.77    103.93 o 
  16   2  12     6273.09     5792.79    295.40 o 
  18   2  12      138.57       83.64    108.17 o 
  20   2  12     1099.69      745.99    122.59 o 
 -33   3  12       12.56       91.61    115.44 o 
 -31   3  12     1260.40      972.52    121.26 o 
 -29   3  12     2007.82     1856.30    130.66 o 
 -27   3  12     4722.16     4754.42    329.79 o 
 -25   3  12      686.11      576.88     93.25 o 
 -23   3  12     1976.64     1876.95    113.02 o 
 -21   3  12     5399.84     4989.06    153.23 o 
 -19   3  12     1219.78     1044.59     85.38 o 
 -17   3  12     8645.42     8203.74    214.85 o 
 -15   3  12      888.65      948.22    119.69 o 
 -13   3  12      392.16      364.26     78.04 o 
 -11   3  12      195.83      217.08     89.02 o 
  -9   3  12    11754.18    14091.91    470.02 o 
  -7   3  12      543.91      691.25    101.04 o 
  -5   3  12     1757.07     2129.64    398.87 o 
  -3   3  12      565.61      665.67    105.80 o 
  -1   3  12     2813.47     3300.51    242.01 o 
   1   3  12       22.94       21.40     66.06 o 
   3   3  12     2560.89     2776.56    117.88 o 
   5   3  12     1240.70     1304.35     94.53 o 
   7   3  12      158.64      209.33     82.44 o 
   9   3  12      100.31      184.28     87.68 o 
  11   3  12     2966.75     2858.96    164.78 o 
  13   3  12      449.33      425.77    100.52 o 
  15   3  12     1774.66     1707.40    205.98 o 
  17   3  12      368.94      322.06    108.61 o 
  19   3  12     1150.42     1023.09    124.76 o 
 -32   4  12      275.51      120.69    112.41 o 
 -30   4  12        5.01      -92.31    101.81 o 
 -28   4  12      148.30      -39.51    116.31 o 
 -26   4  12      539.60      226.68     93.33 o 
 -24   4  12      128.32      -12.96     82.68 o 
 -22   4  12      155.65      222.80     68.86 o 
 -20   4  12      705.10      707.73     83.32 o 
 -18   4  12        3.87      -30.77     96.14 o 
 -16   4  12      132.58      121.22     78.56 o 
 -14   4  12      105.28       43.02     79.79 o 
 -12   4  12     1717.78     1859.56    116.90 o 
 -10   4  12       11.09      -73.32     92.08 o 
  -8   4  12     1061.46     1045.56    114.12 o 
  -6   4  12       95.76      198.07    100.02 o 
  -4   4  12      257.71      401.61    114.61 o 
  -2   4  12        3.97        2.98     66.11 o 
   0   4  12     1261.23     1281.40     91.92 o 
   2   4  12      114.79      122.80     78.81 o 
   4   4  12       91.63      159.85     85.99 o 
   6   4  12     2759.09     2719.25    174.56 o 
   8   4  12      320.34      282.06     99.63 o 
  10   4  12      160.78       57.78    101.76 o 
  12   4  12       97.02       44.80    107.37 o 
  14   4  12     1286.40     1153.03    131.65 o 
  16   4  12      152.23      -61.35    122.44 o 
  18   4  12      133.52       72.01    126.49 o 
 -31   5  12        8.50     -111.28    111.28 o 
 -29   5  12     1381.96     1316.29    126.73 o 
 -27   5  12     6219.97     5926.59    301.96 o 
 -25   5  12     2013.46     1713.40    148.21 o 
 -23   5  12      271.73      232.92     74.64 o 
 -21   5  12      175.19      329.07     82.90 o 
 -19   5  12     3361.43     2931.07    136.53 o 
 -17   5  12     3911.38     3670.12    147.58 o 
 -15   5  12      643.16      705.31     69.68 o 
 -13   5  12      113.87      109.71     59.01 o 
 -11   5  12     3019.48     2983.76    113.85 o 
  -9   5  12     3791.64     4075.89    152.24 o 
  -7   5  12     1466.24     1446.34     91.21 o 
  -5   5  12      198.25      109.14     71.05 o 
  -3   5  12      963.57     1242.35    140.60 o 
  -1   5  12       96.49       68.29    150.36 o 
   1   5  12     2795.83     2859.24    154.63 o 
   3   5  12     2026.91     2024.24    120.17 o 
   5   5  12      804.39      793.57    110.30 o 
   7   5  12      391.72      408.63    102.61 o 
   9   5  12     2267.36     2198.88    222.00 o 
  11   5  12      476.01      528.22    115.35 o 
  13   5  12      958.83      639.54    124.60 o 
  15   5  12       38.41      -61.82    117.58 o 
  17   5  12       27.88       -5.43    127.29 o 
 -28   6  12      946.60     1010.82    117.13 o 
 -26   6  12      152.95      214.72     97.95 o 
 -24   6  12        9.53       78.05     88.18 o 
 -22   6  12      294.27      246.05     75.08 o 
 -20   6  12      489.17      337.73    114.19 o 
 -18   6  12        6.79        1.18     75.11 o 
 -16   6  12      143.05      148.86     67.64 o 
 -14   6  12     3406.73     3085.98    124.10 o 
 -12   6  12      488.25      379.00     70.90 o 
 -10   6  12     1414.60     1504.20     89.05 o 
  -8   6  12       11.59       -3.93     74.94 o 
  -6   6  12     1894.57     1806.19    107.73 o 
  -4   6  12       15.11        2.37     80.38 o 
  -2   6  12      629.93      783.16    117.33 o 
   0   6  12      771.23      841.66     98.12 o 
   2   6  12      388.96      244.03     94.12 o 
   4   6  12      640.59      616.85    103.34 o 
   6   6  12     2040.09     1834.65    129.98 o 
   8   6  12       94.96       90.32    106.12 o 
  10   6  12      272.16      160.88    112.04 o 
  12   6  12      714.09      598.60    123.25 o 
  14   6  12       96.40        4.70    120.92 o 
 -25   7  12     1486.66     1243.89    116.93 o 
 -23   7  12      311.40      348.74     83.19 o 
 -21   7  12      619.45      531.94     91.68 o 
 -19   7  12      436.13      480.51     88.01 o 
 -17   7  12     2090.22     2094.51    117.92 o 
 -15   7  12     1951.49     1815.31     99.06 o 
 -13   7  12      264.85      256.02     76.01 o 
 -11   7  12     1190.18     1336.84     91.71 o 
  -9   7  12       37.58       42.62     75.41 o 
  -7   7  12      982.26     1072.22    101.32 o 
  -5   7  12     2157.44     2088.33    122.21 o 
  -3   7  12      900.41      823.47    101.65 o 
  -1   7  12      139.01      120.40     93.42 o 
   1   7  12      175.73      164.47    116.87 o 
   3   7  12       39.83       34.05     98.99 o 
   5   7  12      208.46      267.59    105.48 o 
   7   7  12      381.96      296.45    110.33 o 
   9   7  12      430.49      422.64    117.45 o 
  11   7  12       36.85       -8.76    118.52 o 
  13   7  12     1043.57      711.78    249.98 o 
 -22   8  12      671.60      524.78     95.90 o 
 -20   8  12     3327.81     3391.24    164.23 o 
 -18   8  12      714.31      839.61     97.79 o 
 -16   8  12      223.58      197.93    133.94 o 
 -14   8  12      651.56      626.41     87.42 o 
 -12   8  12     2746.94     2751.42    122.88 o 
 -10   8  12      230.66      121.34     82.51 o 
  -8   8  12     1423.80     1543.84    104.77 o 
  -6   8  12     1989.98     2196.21    131.21 o 
  -4   8  12     2350.63     2310.29    134.49 o 
  -2   8  12     1226.22     1310.58    119.31 o 
   0   8  12     2697.31     2892.48    151.71 o 
   2   8  12      948.07     1043.79    118.40 o 
   4   8  12      684.65      673.43    116.61 o 
   6   8  12     1133.41     1079.33    126.52 o 
   8   8  12      495.08      393.65    121.31 o 
 -17   9  12     1020.48      909.38    107.68 o 
 -15   9  12       11.79      -69.95     91.37 o 
 -13   9  12     2505.61     2438.37    134.87 o 
 -11   9  12     1094.64     1240.27    102.69 o 
  -9   9  12        6.68       31.53     87.87 o 
  -7   9  12     1994.72     1990.84    118.25 o 
  -5   9  12     1639.49     1885.86    131.27 o 
  -3   9  12      535.31      524.36    111.91 o 
  -1   9  12       12.87       64.83    105.20 o 
   1   9  12     3545.65     3832.00    184.60 o 
   3   9  12        5.01      130.16    112.76 o 
 -33   1  13     2222.87     2074.53    276.02 o 
 -31   1  13     5362.84     4958.74    250.62 o 
 -29   1  13      308.37      254.90    103.55 o 
 -27   1  13      125.47       89.41     82.77 o 
 -25   1  13     6841.64     6287.09    235.25 o 
 -23   1  13     4395.62     4474.90    153.52 o 
 -21   1  13     2406.55     2140.18     95.53 o 
 -19   1  13     1037.88     1042.57     71.68 o 
 -17   1  13     7960.12     7851.44    211.90 o 
 -15   1  13     2969.78     3259.17    111.52 o 
 -13   1  13     7379.10     8481.54    202.96 o 
 -11   1  13       30.61       88.69    117.78 o 
  -9   1  13      594.53      692.57    135.50 o 
  -7   1  13     3079.17     4002.42    231.87 o 
  -5   1  13     9205.96    12056.05    343.99 o 
  -3   1  13       53.21      282.57     79.85 o 
  -1   1  13      485.44      578.84     68.49 o 
   1   1  13     4145.65     4673.73    300.23 o 
   3   1  13     2817.71     2952.29    167.80 o 
   5   1  13     1110.21     1127.75     93.43 o 
   7   1  13      208.13      309.52     87.04 o 
   9   1  13     2111.97     1962.79    124.87 o 
  11   1  13       14.02      137.21     93.98 o 
  13   1  13     3339.83     3025.72    144.52 o 
  15   1  13      132.37     -101.98    101.98 o 
  17   1  13      195.23      215.26    111.60 o 
 -32   2  13        2.55     -108.51    134.99 o 
 -30   2  13     1136.13      971.19    118.18 o 
 -28   2  13       84.87       10.75     97.22 o 
 -26   2  13     1597.01     1505.59    115.92 o 
 -24   2  13        3.68      -66.21     83.64 o 
 -22   2  13      424.02      350.36     83.66 o 
 -20   2  13      570.16      605.67     69.01 o 
 -18   2  13     4455.19     3947.21    189.44 o 
 -16   2  13      192.17      134.95     76.79 o 
 -14   2  13       84.19       30.32     72.60 o 
 -12   2  13     1286.53     1400.46     90.66 o 
 -10   2  13     2512.00     2917.28    131.54 o 
  -8   2  13     1048.47     1360.03     97.71 o 
  -6   2  13     4006.96     4948.84    187.70 o 
  -4   2  13      832.39     1289.17    197.83 o 
  -2   2  13     1145.21     1242.25    103.97 o 
   0   2  13     3661.90     4138.51    202.54 o 
   2   2  13     4491.66     5091.63    178.19 o 
   4   2  13       73.27      -76.86     76.86 o 
   6   2  13        6.95       59.65     81.61 o 
   8   2  13     2919.71     2652.70    126.77 o 
  10   2  13     1266.52     1208.61    134.36 o 
  12   2  13      710.25      707.49    104.17 o 
  14   2  13       87.87      -34.68     99.24 o 
  16   2  13     1808.22     1656.90    129.76 o 
 -31   3  13      157.85      148.79    110.43 o 
 -29   3  13      358.03      242.98    104.73 o 
 -27   3  13      540.93      556.46    101.73 o 
 -25   3  13     1153.21      854.00    106.53 o 
 -23   3  13     3912.93     3866.22    166.78 o 
 -21   3  13      335.96      383.72     69.90 o 
 -19   3  13      281.60      204.92     75.39 o 
 -17   3  13      233.95      269.32    104.86 o 
 -15   3  13     7856.44     8274.71    259.77 o 
 -13   3  13      922.12      894.18     91.87 o 
 -11   3  13      376.58      413.05     98.34 o 
  -9   3  13      976.86     1257.55    136.82 o 
  -7   3  13     6403.38     8047.24    308.09 o 
  -5   3  13     1320.67     1732.28    131.40 o 
  -3   3  13     1421.10     1967.21    143.91 o 
  -1   3  13     1932.80     2047.30    117.77 o 
   1   3  13       96.98       67.71     80.93 o 
   3   3  13     1020.84     1146.84    103.04 o 
   5   3  13     2733.47     2540.05    135.17 o 
   7   3  13      755.84      814.69    109.46 o 
   9   3  13       50.88      111.34    103.75 o 
  11   3  13     1063.74      958.80    143.81 o 
  13   3  13       17.02      203.47    113.43 o 
  15   3  13      157.52      112.46    149.22 o 
 -30   4  13     1719.93     1849.61    136.76 o 
 -28   4  13     8852.55     8530.61    335.92 o 
 -26   4  13      168.35      164.01    105.28 o 
 -24   4  13     2216.43     1786.54    114.93 o 
 -22   4  13      359.52      353.96     72.56 o 
 -20   4  13     3323.92     3333.17    144.51 o 
 -18   4  13       68.88       73.35     69.70 o 
 -16   4  13     9455.16     9240.60    284.55 o 
 -14   4  13      652.91      743.97     95.76 o 
 -12   4  13     1169.98     1145.87    103.65 o 
 -10   4  13     3240.83     3489.32    188.46 o 
  -8   4  13     7815.56     9228.79    344.59 o 
  -6   4  13      297.04      479.35    114.31 o 
  -4   4  13     4285.01     5481.21    279.83 o 
  -2   4  13     5061.77     5609.03    420.98 o 
   0   4  13      485.47      684.65     89.79 o 
   2   4  13     4642.88     5146.69    266.13 o 
   4   4  13     1392.87     1225.92    111.57 o 
   6   4  13     2906.88     2666.25    143.77 o 
   8   4  13      705.60      732.11    118.08 o 
  10   4  13     8627.59     8265.05    386.52 o 
  12   4  13       87.63      200.78    116.19 o 
  14   4  13        3.28      124.78    118.45 o 
 -29   5  13      476.73      219.50    208.38 o 
 -27   5  13      849.74      820.83    112.68 o 
 -25   5  13       34.55       60.88     92.79 o 
 -23   5  13     1003.82     1054.38    110.63 o 
 -21   5  13       32.78      129.86     81.01 o 
 -19   5  13      227.52      345.40     78.20 o 
 -17   5  13     1222.79     1122.50     81.14 o 
 -15   5  13     2974.00     3170.91    145.73 o 
 -13   5  13      640.08      687.63    100.87 o 
 -11   5  13      410.15      348.82     96.04 o 
  -9   5  13      378.38      289.27    113.92 o 
  -7   5  13      885.59      717.46     80.73 o 
  -5   5  13      580.16      553.24     82.01 o 
  -3   5  13     2811.84     3082.39    143.86 o 
  -1   5  13      162.09      174.98     84.21 o 
   1   5  13     1688.79     2059.94    138.33 o 
   3   5  13       21.90      117.14     94.60 o 
   5   5  13     4473.32     4257.51    189.79 o 
   7   5  13      200.93      171.68    110.56 o 
   9   5  13     2151.77     2193.07    146.10 o 
  11   5  13     1089.28     1249.56    133.55 o 
  13   5  13      172.16       94.65    119.32 o 
 -26   6  13     1990.25     2043.31    130.02 o 
 -24   6  13      221.69      161.88     80.12 o 
 -22   6  13      201.75      221.98     78.75 o 
 -20   6  13       33.80       70.93     82.02 o 
 -18   6  13     1791.64     1617.06    103.24 o 
 -16   6  13      696.21      668.73     83.55 o 
 -14   6  13     3157.52     3386.80    162.09 o 
 -12   6  13       55.66        8.28     70.61 o 
 -10   6  13      505.88      401.91     75.75 o 
  -8   6  13     1618.55     1703.46    142.51 o 
  -6   6  13     4757.01     4897.36    188.05 o 
  -4   6  13       87.34       92.01    124.67 o 
  -2   6  13       85.61      143.26     89.15 o 
   0   6  13     3124.79     3215.22    157.75 o 
   2   6  13     2882.17     2663.99    143.35 o 
   4   6  13      128.63      218.20    104.88 o 
   6   6  13      136.68      130.86    107.21 o 
   8   6  13     2203.65     2256.31    150.49 o 
  10   6  13      867.78      909.69    129.62 o 
 -23   7  13      469.15      564.94     86.81 o 
 -21   7  13      669.40      514.33     95.22 o 
 -19   7  13       87.38      147.85     88.22 o 
 -17   7  13     5453.24     5497.73    200.22 o 
 -15   7  13      254.87      155.69     78.18 o 
 -13   7  13     6962.76     6935.49    205.77 o 
 -11   7  13        8.65       69.68     78.77 o 
  -9   7  13        9.35      -57.71     80.01 o 
  -7   7  13     1175.59     1208.61    130.98 o 
  -5   7  13     8514.15     8216.15    263.13 o 
  -3   7  13       50.35      186.58    131.87 o 
  -1   7  13     2124.61     2307.85    135.81 o 
   1   7  13     1938.02     1920.32    131.91 o 
   3   7  13     1647.39     1675.80    130.85 o 
   5   7  13      931.38      968.07    122.67 o 
   7   7  13     1720.80     1745.08    141.61 o 
 -18   8  13       27.96      -41.80     89.70 o 
 -16   8  13     2067.53     1894.50    123.15 o 
 -14   8  13        7.44       77.71     89.25 o 
 -12   8  13      198.14      242.88     86.85 o 
 -10   8  13      798.27      718.88     94.52 o 
  -8   8  13     1265.32     1125.90    101.28 o 
  -6   8  13      377.55      407.30    127.69 o 
  -4   8  13     1603.28     1905.04    144.55 o 
  -2   8  13     1059.11     1247.90    122.03 o 
   0   8  13      119.85      112.75    108.26 o 
   2   8  13     1453.14     1416.47    131.30 o 
 -30   0  14     1790.48     1517.59    207.52 o 
 -28   0  14      186.10      308.10    129.81 o 
 -26   0  14      804.93      598.24    127.95 o 
 -24   0  14     1847.29     1639.51    144.14 o 
 -22   0  14     3532.90     3560.06    194.44 o 
 -20   0  14     1377.46     1083.62    109.53 o 
 -18   0  14     4823.61     4550.42    200.47 o 
 -16   0  14      687.70      783.22    131.25 o 
 -14   0  14      256.19      285.72    122.72 o 
 -12   0  14     1445.56     1423.08    148.70 o 
 -10   0  14     3808.14     5291.16    389.71 o 
  -8   0  14      292.77      233.58    200.56 o 
  -6   0  14     8607.55    11577.63    630.67 o 
  -4   0  14      499.08      654.26    214.46 o 
  -2   0  14       64.58      116.86    125.50 o 
   0   0  14     1482.28     1457.65    124.45 o 
   2   0  14     7706.84     8560.36    535.70 o 
   4   0  14        3.90       88.68    113.45 o 
   6   0  14     2543.79     2333.79    510.10 o 
   8   0  14      271.29       10.16    166.51 o 
  10   0  14      134.64      -79.74    243.78 o 
  12   0  14     1234.85     1176.59    161.41 o 
  14   0  14     3802.94     3253.05    219.12 o 
 -29   1  14        3.69      -17.94    104.16 o 
 -27   1  14     1090.01      984.46    124.60 o 
 -25   1  14       43.38      -19.38     90.27 o 
 -23   1  14      304.50      228.72     87.30 o 
 -21   1  14       20.90      -37.18     67.43 o 
 -19   1  14     4832.52     4747.81    148.31 o 
 -17   1  14       24.73      145.20     69.43 o 
 -15   1  14     1720.33     1669.18     82.54 o 
 -13   1  14      537.92      499.15     64.89 o 
 -11   1  14     1098.42     1079.72    149.01 o 
  -9   1  14      187.29      233.71    134.39 o 
  -7   1  14     3289.86     3967.41    175.85 o 
  -5   1  14     2424.66     3172.55    144.46 o 
  -3   1  14       43.69       45.14     83.16 o 
  -1   1  14      807.47     1010.55     80.59 o 
   1   1  14      138.06      174.39     74.36 o 
   3   1  14     2037.36     2093.32    211.17 o 
   5   1  14      209.33      127.34     85.37 o 
   7   1  14     3444.85     3275.32    143.78 o 
   9   1  14      223.34      308.26     97.64 o 
  11   1  14        0.33      -96.59     96.59 o 
  13   1  14      177.94      123.52    141.13 o 
 -28   2  14     1837.10     1645.80    125.99 o 
 -26   2  14      186.74      147.96     95.82 o 
 -24   2  14      354.68      282.29    104.25 o 
 -22   2  14      427.46      344.03     87.05 o 
 -20   2  14      919.89      888.98     75.65 o 
 -18   2  14      751.26      906.38    107.26 o 
 -16   2  14     2004.45     2187.25    123.95 o 
 -14   2  14       19.07       94.82     98.27 o 
 -12   2  14      334.75      380.50     81.04 o 
 -10   2  14      820.32      830.17    237.76 o 
  -8   2  14      474.25      677.10    103.12 o 
  -6   2  14      249.47      544.90    170.36 o 
  -4   2  14     1873.29     2758.29    171.44 o 
  -2   2  14       83.02      162.62    204.29 o 
   0   2  14      228.94      320.08     76.92 o 
   2   2  14       20.48       48.08     78.15 o 
   4   2  14     4536.28     4657.19    270.84 o 
   6   2  14       10.51        3.22     86.29 o 
   8   2  14      355.78      444.04     95.99 o 
  10   2  14      132.30       33.81     96.56 o 
  12   2  14      739.70      568.95    113.75 o 
 -27   3  14     1789.21     1700.22    236.16 o 
 -25   3  14        5.41      159.38     92.30 o 
 -23   3  14       17.92       56.08     85.07 o 
 -21   3  14     5248.00     5009.95    157.07 o 
 -19   3  14     1515.69     1729.87    101.55 o 
 -17   3  14     2714.85     2564.89    139.41 o 
 -15   3  14      596.48      703.10     95.83 o 
 -13   3  14     5051.36     5671.97    208.11 o 
 -11   3  14     2942.19     3472.34    184.16 o 
  -9   3  14    10239.18    12871.47    444.86 o 
  -7   3  14      519.48      864.47    117.12 o 
  -5   3  14      675.74      862.16    120.43 o 
  -3   3  14     5945.42     7670.67    310.44 o 
  -1   3  14     6087.04     7992.43    321.45 o 
   1   3  14       71.04      177.62     89.18 o 
   3   3  14       25.56       50.64     92.95 o 
   5   3  14     7386.37     6892.17    241.84 o 
   7   3  14      996.04      955.17    114.70 o 
   9   3  14     1134.16      895.73    119.13 o 
  11   3  14      115.79      172.07    112.94 o 
 -26   4  14       99.14      -34.33     92.90 o 
 -24   4  14       11.56        7.11     86.78 o 
 -22   4  14       18.79      -44.31     70.26 o 
 -20   4  14      196.14      146.02     85.23 o 
 -18   4  14        8.60        2.79     73.59 o 
 -16   4  14      901.47     1000.58    107.44 o 
 -14   4  14        9.33        0.92     90.60 o 
 -12   4  14      111.24       45.21     90.33 o 
 -10   4  14       11.77       63.04    106.68 o 
  -8   4  14      743.70      809.84    124.08 o 
  -6   4  14      201.42      157.43    305.30 o 
  -4   4  14        1.73      -24.58    114.01 o 
  -2   4  14      487.74      394.20     86.21 o 
   0   4  14      870.87      920.60    100.61 o 
   2   4  14        9.73       15.45     94.28 o 
   4   4  14       89.01       92.27     98.41 o 
   6   4  14      704.61      559.62    128.14 o 
   8   4  14       45.17        6.35    107.67 o 
  10   4  14       22.87     -111.50    111.50 o 
 -25   5  14      666.80      553.15    131.18 o 
 -23   5  14     1055.16     1105.59     89.42 o 
 -21   5  14     5882.65     5471.27    195.19 o 
 -19   5  14     3181.80     3223.35    145.03 o 
 -17   5  14      239.12      340.67     70.43 o 
 -15   5  14       28.95     -124.94    130.80 o 
 -13   5  14     6517.76     6956.98    245.33 o 
 -11   5  14     3037.57     2782.73    153.90 o 
  -9   5  14     6177.01     6383.54    403.26 o 
  -7   5  14      213.45      178.37    164.53 o 
  -5   5  14     4715.25     5237.18    466.94 o 
  -3   5  14     3504.23     3974.45    192.78 o 
  -1   5  14     7152.44     7650.95    314.61 o 
   1   5  14       14.75       51.17     95.36 o 
   3   5  14      115.65      145.03    102.31 o 
   5   5  14     3358.14     3205.94    161.92 o 
   7   5  14     4510.42     4503.39    263.42 o 
   9   5  14      842.13     1061.73    214.38 o 
 -22   6  14      491.38      363.22    199.97 o 
 -20   6  14        8.17       30.25     82.84 o 
 -18   6  14       15.83       46.56     81.28 o 
 -16   6  14       33.00       22.24     71.72 o 
 -14   6  14      912.15      792.50     83.05 o 
 -12   6  14       43.21      145.02     74.67 o 
 -10   6  14       65.39       80.08     76.15 o 
  -8   6  14      432.22      585.13     91.40 o 
  -6   6  14     1740.38     1793.93    113.69 o 
  -4   6  14        5.29      -35.06     88.55 o 
  -2   6  14       14.39       16.94     92.77 o 
   0   6  14       86.28       12.69     97.55 o 
   2   6  14       30.71      160.49    104.54 o 
   4   6  14       58.83       15.04    106.75 o 
 -17   7  14       24.21       22.01    127.15 o 
 -15   7  14        4.22       48.75     79.54 o 
 -13   7  14     1350.37     1556.01    107.95 o 
 -11   7  14     1303.12     1416.90    181.85 o 
  -9   7  14        5.62      -59.44     83.79 o 
  -7   7  14      335.05      313.78     96.31 o 
  -5   7  14      468.21      526.13    102.74 o 
  -3   7  14      283.06      300.01    102.03 o 
  -1   7  14      838.93     1098.25    119.18 o 
   1   7  14      152.57      216.39    121.64 o 
 -25   1  15     3290.17     2890.36    196.74 o 
 -23   1  15     1609.73     1457.04    109.77 o 
 -21   1  15        3.13      -22.36     80.32 o 
 -19   1  15     1599.09     1809.93    269.48 o 
 -17   1  15     7433.20     7420.15    271.85 o 
 -15   1  15     2637.67     2915.65    196.24 o 
 -13   1  15      177.74      127.44    106.14 o 
 -11   1  15      955.33     1089.71    123.31 o 
  -9   1  15     5295.48     6041.68    304.11 o 
  -7   1  15     4242.06     5779.01    437.11 o 
  -5   1  15     2053.03     2822.57    144.22 o 
  -3   1  15     1217.21     1803.58    119.51 o 
  -1   1  15     1681.62     2083.30    101.46 o 
   1   1  15     4625.31     4826.82    189.76 o 
   3   1  15     3292.81     3428.37    296.99 o 
   5   1  15      472.55      541.61     93.83 o 
   7   1  15      565.21      615.89     98.27 o 
   9   1  15     3124.02     2476.38    207.98 o 
 -24   2  15     2369.01     2230.72    126.86 o 
 -22   2  15       55.28       79.16    119.84 o 
 -20   2  15      830.26      890.08    114.29 o 
 -18   2  15       97.55      103.52     99.41 o 
 -16   2  15     1349.61     1256.09    104.77 o 
 -14   2  15      329.47      295.76     88.03 o 
 -12   2  15     1276.62     1475.21    106.18 o 
 -10   2  15      775.19      929.39    107.64 o 
  -8   2  15      221.60      227.80    100.56 o 
  -6   2  15      665.82     1267.81    124.38 o 
  -4   2  15      520.74      684.57    117.28 o 
  -2   2  15       12.49      -35.45    108.97 o 
   0   2  15      707.67      812.86    157.23 o 
   2   2  15      611.34      813.54    101.15 o 
   4   2  15      122.14       29.06     96.22 o 
   6   2  15      930.89     1020.67    115.97 o 
   8   2  15      346.40      243.79    109.21 o 
 -23   3  15     1866.43     1808.64    113.90 o 
 -21   3  15      535.38      598.88     93.18 o 
 -19   3  15        6.72      -24.42    106.72 o 
 -17   3  15      376.09      454.26     96.62 o 
 -15   3  15     4162.52     4722.54    230.43 o 
 -13   3  15      440.48      406.64     96.86 o 
 -11   3  15      395.32      376.16    107.04 o 
  -9   3  15     3727.05     5293.27    242.63 o 
  -7   3  15     1485.37     1744.13    141.99 o 
  -5   3  15      115.02      202.44    115.66 o 
  -3   3  15       51.96       28.96    116.19 o 
  -1   3  15     2240.57     2398.15    221.72 o 
   1   3  15       98.25      163.67     93.06 o 
   3   3  15     3998.07     4249.23    185.29 o 
   5   3  15        6.31       53.06    138.27 o 
   7   3  15      415.57      366.84    173.44 o 
 -22   4  15     2674.41     2783.89    120.03 o 
 -20   4  15      892.88      682.78     86.42 o 
 -18   4  15        9.38       97.01    110.91 o 
 -16   4  15      380.55      391.92    102.10 o 
 -14   4  15     2602.45     2686.74    255.60 o 
 -12   4  15      219.84      229.92     99.56 o 
 -10   4  15      827.62     1056.58    139.61 o 
  -8   4  15      859.25     1390.15    148.85 o 
  -6   4  15     1104.92      934.82    133.09 o 
  -4   4  15       58.98       25.13    190.41 o 
  -2   4  15      980.39     1183.84    145.21 o 
   0   4  15      474.31      593.04    101.32 o 
   2   4  15      451.54      494.72    137.19 o 
   4   4  15       97.68      190.14    105.39 o 
 -19   5  15      140.01      132.49    120.82 o 
 -17   5  15      178.58      307.63    107.08 o 
 -15   5  15      344.69      327.89    105.58 o 
 -13   5  15     2717.58     3032.34    163.03 o 
 -11   5  15       25.67      -15.95    103.14 o 
  -9   5  15     1068.11     1426.95    146.61 o 
  -7   5  15       41.17      -62.41    122.55 o 
  -5   5  15      556.45      582.06    136.30 o 
  -3   5  15       86.83      116.17     91.07 o 
  -1   5  15      542.30      559.89    102.07 o 
   1   5  15      331.01      315.06    105.39 o 
 -14   6  15       90.90       38.47    205.80 o 
 -12   6  15     3161.55     3299.81    172.47 o 
 -10   6  15     1240.47     1388.29     97.63 o 
  -8   6  15      128.35       82.11    135.84 o 
  -6   6  15     1477.80     1603.93    113.15 o 
  -4   6  15      730.11      576.85    192.26 o 
 -20   0  16     2222.26     1551.92    221.09 o 
 -18   0  16     3909.64     4057.38    349.73 o 
 -16   0  16       81.25      -15.50    135.87 o 
 -14   0  16       26.93      -20.08    139.75 o 
 -12   0  16     4267.65     5749.76    294.38 o 
 -10   0  16      578.31      292.86    218.78 o 
  -8   0  16     2572.35     3296.18    315.02 o 
  -6   0  16       21.40     -143.47    225.42 o 
  -4   0  16     3680.26     4904.17    388.56 o 
  -2   0  16      173.01      157.15    105.36 o 
   0   0  16     6580.31     8057.28    399.06 o 
   2   0  16      141.87      195.33    126.95 o 
 -21   1  16       72.64       -3.35    181.36 o 
 -19   1  16      417.55      259.90    102.80 o 
 -17   1  16     1768.87     1944.76    125.31 o 
 -15   1  16       32.79       90.07    220.55 o 
 -13   1  16     1466.72     1754.24    174.46 o 
 -11   1  16       18.55       11.28    145.27 o 
  -9   1  16      213.65      440.22    228.98 o 
  -7   1  16      686.86      875.45    110.43 o 
  -5   1  16     1807.83     2178.49    145.82 o 
  -3   1  16       82.90       48.62    220.98 o 
  -1   1  16      106.04      243.25     88.83 o 
   1   1  16       53.09      137.68     81.20 o 
 -18   2  16       27.31      190.02    105.96 o 
 -16   2  16     1390.96     1339.55    110.97 o 
 -14   2  16     1776.27     1865.87    118.27 o 
 -12   2  16      359.25      393.12     92.22 o 
 -10   2  16     1375.70     1677.18    131.04 o 
  -8   2  16     2390.56     3359.60    188.21 o 
  -6   2  16      475.17      568.03    184.84 o 
  -4   2  16       25.32      186.11    113.94 o 
  -2   2  16     3455.35     4423.26    416.50 o 
   0   2  16       19.39       20.67     86.06 o 
 -17   3  16       36.67       96.03    154.81 o 
 -15   3  16      572.18      387.85    100.50 o 
 -13   3  16       25.77      -26.31     95.71 o 
 -11   3  16     1170.94     1522.95    118.41 o 
  -9   3  16       52.50       50.99    114.37 o 
  -7   3  16      789.75     1013.70    131.37 o 
  -5   3  16     1866.48     2553.72    294.72 o 
  -3   3  16     1898.47     2300.79    167.06 o 
  -1   3  16       43.31      272.01    129.79 o 
 -12   4  16      894.24      821.40    265.59 o 
 -10   4  16       42.75      -17.02    133.64 o 
  -8   4  16      104.67      235.69    122.26 o 
  -6   4  16      686.00      974.81    259.05 o 
                                                 
